# Supplementary material for: Persistent blood DNA methylation changes one year after SARS-CoV-2 infection
Source: Clin Epigenetics. 2022 Jul 23;14:94. doi: 10.1186/s13148-022-01313-8 (PMC9308917; doi:10.1186/s13148-022-01313-8)
Supplement: Supplementary file 1 — Additional file 1. List of genes persisting dysregulated one year after hospital discharge. [file 13148_2022_1313_MOESM1_ESM.xlsx]

## Sheet: All DMRs
chr	start	end	width	no.cpgs	minfdr	Max Methylation Difference (PC - C)	Mean Methylation Difference (PC - C)	overlapping.promoters
chr15	101667529	101668679	1151	5	4.50286e-48	0.0926961	0.0483307	NA
chr15	70387094	70388014	921	5	4.16353e-17	0.0840828	0.0634104	TLE3-010, TLE3-030, TLE3-022, TLE3-015, TLE3-017, TLE3-026, TLE3-011, TLE3-008, TLE3-007, TLE3-013, TLE3-019, TLE3-012, TLE3-020, TLE3-014
chr11	611114	615519	4406	18	2.24609e-29	0.183771	0.0491719	IRF7-001, IRF7-005, IRF7-201, IRF7-202, IRF7-203, IRF7-002, IRF7-004, IRF7-006, IRF7-009, IRF7-010, IRF7-014, IRF7-013, IRF7-011, IRF7-012, IRF7-008, IRF7-007, IRF7-015
chr7	30590817	30590926	110	3	3.9869e-09	0.0249069	0.0185874	AC005154.6-025, RP4-777O23.1-001, AC005154.6-020, GGCT-009
chr20	45179226	45179413	188	5	1.64366e-10	0.0445838	0.0320811	OCSTAMP-001
chr1	234749105	234749468	364	3	5.52233e-09	0.0234799	0.0191532	NA
chr5	1518133	1519265	1133	4	2.52259e-06	-0.118039	-0.0566102	NA
chr11	70253427	70253499	73	3	2.62234e-07	-0.135624	-0.0662815	CTTN-005
chr3	72870430	72870838	409	3	5.19852e-08	0.0434729	0.0275437	NA
chr3	129513276	129513427	152	3	4.01747e-08	0.0244833	0.0204002	TMCC1-201
chr6	158068455	158068701	247	4	3.17461e-07	-0.0458027	-0.0272232	NA
chr22	44568203	44568812	610	9	9.08151e-16	0.0320261	0.0205087	PARVG-202, PARVG-013
chr11	76340765	76341558	794	4	1.78148e-05	0.0397364	0.0270852	RP11-672A2.5-001
chr17	77967501	77967813	313	4	6.44118e-07	0.0365162	0.0326214	TBC1D16-005, CTD-2529O21.1-001
chr7	25989524	25990026	503	6	3.5178e-13	0.0376777	0.0240773	MIR148A-201, CTD-2227E11.1-001
chr7	1896220	1897374	1155	5	2.19714e-08	-0.0544669	0.000595273	NA
chr3	48264567	48265146	580	3	8.47329e-07	-0.0775796	-0.0317006	CAMP-001, CAMP-201
chr16	85568220	85568407	188	3	4.79898e-06	-0.0473345	-0.039204	NA
chr22	46401539	46402336	798	3	2.38417e-10	0.0483174	0.00369951	NA
chr13	114263342	114263737	396	3	2.32262e-06	0.0525245	0.0416374	NA
chr17	19290353	19291120	768	8	1.02946e-17	0.0459914	0.024302	MFAP4-001, MFAP4-002, MFAP4-003, MFAP4-004
chr10	134211620	134211908	289	4	1.61683e-07	0.0459283	0.0315047	PWWP2B-001, PWWP2B-201
chr8	96228600	96228889	290	3	9.06667e-07	-0.0427717	-0.0400063	KB-1047C11.1-001
chr17	40215839	40216306	468	3	3.79654e-09	0.023207	0.0196058	ZNF385C-001, ZNF385C-004
chr11	2986505	2986575	71	3	1.01597e-05	-0.0513845	-0.0466401	SNORA54-201, NAP1L4-021
chr2	16804409	16804749	341	3	8.5147e-07	-0.105975	-0.0607567	FAM49A-201
chr1	236094805	236095453	649	3	1.73794e-07	-0.0267517	0.00415161	NA
chr1	25254088	25254149	62	3	5.45737e-07	-0.0414275	-0.0304876	RUNX3-004, RUNX3-202
chr1	206306094	206306307	214	3	1.38681e-05	0.0229354	0.01919	RP11-38J22.6-001, RP11-38J22.6-003
chr2	65086822	65087369	548	3	7.89326e-06	0.0432128	0.026892	NA
chr22	50984368	50985117	750	6	1.03048e-12	0.0890398	0.0632349	KLHDC7B-001, CTA-384D8.31-001
chr11	1884899	1885803	905	6	3.68305e-12	-0.0650184	-0.0468246	LSP1-001, LSP1-013, LSP1-014, AC051649.12-001
chr6	35696726	35697185	460	3	1.96868e-06	0.0807705	0.0657871	FKBP5-201
chr3	122284521	122285010	490	4	4.08355e-09	0.0237459	0.0162651	DTX3L-001, PARP9-001, DTX3L-002, PARP9-003, PARP9-007, PARP9-005, PARP9-002, PARP9-004
chr16	4423632	4424290	659	3	2.41979e-07	-0.049162	-0.0286105	VASN-001
chr1	167689891	167690726	836	5	2.82194e-08	0.0297008	0.0167673	MPZL1-001, MPZL1-006, MPZL1-005, MPZL1-008, MPZL1-004, MPZL1-011, MPZL1-007
chr17	77775305	77775833	529	4	1.55102e-06	0.0308598	0.0209335	CBX8-004, CBX8-003, RP11-353N14.1-001
chr20	48883871	48883946	76	3	1.2974e-05	0.0464122	0.0362425	RP11-290F20.3-001, RP11-290F20.3-002
chr9	130158080	130158290	211	3	1.39147e-05	-0.0419097	-0.0268618	SLC2A8-011, SLC2A8-006, SLC2A8-005, SLC2A8-012, SLC2A8-010, SLC2A8-008
chr19	38422618	38422969	352	3	9.03814e-06	0.0349246	0.0241773	SIPA1L3-002
chr16	941948	942183	236	3	6.5598e-05	0.0232623	0.0172449	LMF1-015
chr14	94576947	94578103	1157	7	4.99883e-16	0.123824	0.0536761	IFI27-006, IFI27-201, IFI27-202, IFI27-003, IFI27-002, IFI27-008, IFI27-001, IFI27-007, IFI27-005, IFI27-004, IFI27-012, IFI27-009
chr7	5258357	5258485	129	3	4.83317e-05	-0.0460158	-0.000428711	NA
chr3	4790361	4790790	430	3	5.78874e-07	-0.101767	-0.0816459	NA
chr20	31350722	31351171	450	3	8.45916e-08	0.0300089	0.011222	DNMT3B-001, DNMT3B-201, DNMT3B-003, DNMT3B-002, DNMT3B-202, DNMT3B-006, DNMT3B-005
chr1	3563954	3564031	78	3	6.104e-05	-0.051865	-0.0442199	NA
chr19	36247523	36248077	555	8	1.31301e-09	0.0708291	0.0328865	HSPB6-201, C19orf55-013, C19orf55-201, C19orf55-006, C19orf55-002, C19orf55-004, C19orf55-012, C19orf55-003, C19orf55-001, C19orf55-005, HSPB6-003, HSPB6-001, C19orf55-016
chr8	97778709	97779438	730	3	4.51003e-07	-0.139548	-0.09325	NA
chr2	191879510	191879796	287	3	3.52894e-06	0.0528353	0.0411212	STAT1-001, STAT1-003, STAT1-002, STAT1-011, STAT1-004, STAT1-006, STAT1-201
chr12	2029751	2030223	473	5	1.28391e-06	-0.0389996	-0.0119666	CACNA2D4-002, CACNA2D4-001, CACNA2D4-003
chr17	55888148	55888548	401	4	9.7093e-06	0.0269793	0.0149455	NA
chr3	150607038	150607526	489	3	6.157e-07	-0.0902527	-0.0631389	FAM188B2-001, RP11-166N6.2-001
chr19	17357587	17357641	55	3	2.74542e-05	0.0408972	0.0307008	NR2F6-001
chr3	193721417	193721530	114	3	8.78802e-05	0.0208872	0.0199804	RP11-699L21.1-001, RP11-699L21.1-002
chr3	47125398	47125793	396	4	3.34972e-07	0.0334765	0.0183751	SETD2-008
chr11	325915	326356	442	3	9.38596e-06	0.0633994	0.0469431	RP11-326C3.12-003, RP11-326C3.12-002, RP11-326C3.12-001, IFITM3-004, RP11-326C3.13-001
chr4	2800096	2800719	624	3	4.9011e-09	0.0234069	0.0144641	SH3BP2-012, SH3BP2-014, SH3BP2-015
chr14	22962385	22963287	903	4	8.44505e-07	0.0610851	0.0179839	TRAJ47-001, TRAJ46-001, TRAJ45-001, TRAJ44-001, TRAJ43-001
chr16	88905165	88905749	585	4	6.65767e-07	-0.0686331	-0.0458219	GALNS-010, GALNS-012, GALNS-011
chr4	100440288	100440300	13	3	9.10639e-05	0.0286237	0.0232607	C4orf17-004
chr14	104094619	104094918	300	3	7.83344e-06	0.0314508	0.0267518	KLC1-011, KLC1-010, KLC1-005, KLC1-001, KLC1-003, KLC1-002, KLC1-015, KLC1-004, KLC1-008, KLC1-013, KLC1-017, KLC1-022, KLC1-016, KLC1-020, KLC1-009
chr15	101792098	101792241	144	3	8.56049e-07	-0.0381693	-0.0173477	CHSY1-001
chr3	52809942	52810468	527	4	1.03892e-09	0.0872532	0.0255468	ITIH1-001, ITIH1-004, ITIH1-203
chr18	9774448	9774872	425	3	1.39884e-05	-0.0580972	-0.0505793	RAB31-010
chr10	119184448	119184664	217	4	2.77526e-06	-0.0868232	-0.0502311	CTA-109P11.4-001
chr16	85342729	85343936	1208	6	6.31625e-07	0.036971	0.0259298	NA
chr3	10333196	10334760	1565	7	7.41656e-07	-0.0449929	0.00355762	GHRL-008, GHRL-001, GHRL-002, GHRL-014, GHRL-005, GHRL-006, GHRL-004, GHRL-018, GHRL-017, GHRL-003, GHRL-201, GHRL-202, GHRL-009, GHRL-012, GHRL-013, GHRL-015, GHRL-016
chr2	69061367	69062128	762	4	3.46924e-09	0.0321431	0.0139124	AC097495.2-002
chr1	212340547	212340624	78	3	1.11454e-06	0.031283	0.023145	RP11-15I11.2-001
chr15	40398999	40399131	133	4	7.7298e-06	0.0273778	0.0199399	BMF-201, BMF-001, BMF-004, BMF-002, BMF-007, BMF-008, BMF-006, BMF-003, BMF-009, BMF-005, BMF-010
chr2	220264753	220264849	97	3	8.00579e-05	-0.0605157	-0.0473963	DNPEP-014, DNPEP-013, DNPEP-016, DNPEP-017, DNPEP-015
chr16	65635643	65636127	485	5	3.67397e-06	-0.0705703	-0.0452728	RP11-351A20.2-001
chr1	112057879	112058975	1097	7	1.31643e-08	0.049399	0.0311492	NA
chr1	234871253	234871477	225	3	1.6101e-09	-0.0718842	-0.0392649	NA
chr10	91091209	91093005	1797	7	1.10459e-31	0.167625	0.070889	IFIT3-002
chr11	85780846	85781719	874	5	1.57173e-07	-0.0413409	-0.00580478	PICALM-006, PICALM-005, PICALM-008, PICALM-001, PICALM-010, PICALM-003, PICALM-009, PICALM-012, PICALM-007, PICALM-011, PICALM-002, PICALM-013
chr6	71376554	71377064	511	4	6.70754e-08	-0.0650285	-0.0389733	SMAP1-004, SMAP1-003, SMAP1-005, SMAP1-201
chr12	54183883	54184367	485	3	3.74433e-06	-0.0435079	-0.0149113	SNORD81.4-201
chr13	99964340	99964882	543	4	5.68732e-08	0.040378	0.0225001	UBAC2-004
chr20	48788938	48789176	239	4	9.77138e-06	0.0205231	0.0126112	RP11-112L6.4-001, RP11-112L6.4-002
chr15	81294134	81294324	191	4	1.55059e-06	-0.018554	-0.0169266	MESDC1-001
chr19	4540542	4540782	241	3	2.66252e-05	-0.0429742	-0.0071845	LRG1-001, CTB-50L17.14-001, LRG1-002
chr1	32707133	32707389	257	6	5.08828e-10	0.0295947	0.0105474	MTMR9LP-004, MTMR9LP-002, MTMR9LP-001, MTMR9LP-003
chr3	195942172	195942717	546	3	4.30837e-07	-0.0527468	-0.0288054	SLC51A-001, SLC51A-006, SLC51A-002
chr5	53115489	53115644	156	3	6.04184e-06	-0.0431486	-0.026993	CTD-2081C10.1-001, CTD-2081C10.1-002
chr19	35490470	35490983	514	5	6.23261e-08	0.0333751	0.0172066	GRAMD1A-003, GRAMD1A-004, GRAMD1A-015, GRAMD1A-201, GRAMD1A-007, GRAMD1A-008, GRAMD1A-006, CTD-2527I21.7-001, GRAMD1A-013
chr6	10520809	10521715	907	9	8.40556e-14	0.0301841	0.00921309	GCNT2-002, GCNT2-014, GCNT2-007, GCNT2-012, GCNT2-013, GCNT2-006, GCNT2-011
chr17	46666926	46667812	887	7	4.61815e-09	0.0288999	0.0202919	HOXB-AS3-007, HOXB3-006, HOXB-AS3-017, HOXB3-003, HOXB-AS3-015, HOXB-AS3-014, HOXB3-004, HOXB-AS3-009, HOXB-AS3-005, HOXB-AS3-010, HOXB3-002
chr2	208104158	208104518	361	3	7.21118e-08	0.044987	0.0140918	AC007879.7-002, AC007879.7-001, AC007879.3-001
chr6	13272885	13273147	263	4	2.26671e-05	0.0406818	0.0198488	PHACTR1-004, PHACTR1-003, PHACTR1-009, RP1-257A7.4-003
chr5	159738801	159739256	456	3	5.71717e-07	-0.0131912	-0.00836572	CCNJL-002, CCNJL-001, CCNJL-003, CCNJL-005, CCNJL-202
chr8	1847999	1848143	145	3	4.11272e-06	-0.0769587	-0.0541428	NA
chr12	51403056	51403474	419	5	3.99254e-10	0.0404972	0.0234881	SLC11A2-008, SLC11A2-016
chr19	1904288	1904554	267	3	3.54795e-06	0.0237036	0.0200525	SCAMP4-002, ADAT3-001, SCAMP4-003, SCAMP4-011, SCAMP4-010, SCAMP4-006, SCAMP4-007, SCAMP4-012, ADAT3-201
chr18	11947875	11948154	280	3	2.47449e-05	0.0429728	0.01869	NA
chr6	15401024	15401067	44	3	3.73963e-05	0.0562948	0.0421414	JARID2-202
chr16	88989069	88989387	319	3	9.15877e-05	0.0508347	0.0395197	NA
chr7	139760375	139761087	713	3	6.15633e-08	0.110415	0.0604469	PARP12-005, PARP12-002
chr7	55620535	55620641	107	4	7.79722e-05	0.0185377	0.0092898	VOPP1-006, VOPP1-007
chr18	12420082	12421072	991	5	6.01798e-08	0.0340221	0.0115807	SLMO1-003, SLMO1-008, SLMO1-007, SLMO1-002
chr13	45947113	45947471	359	3	2.44244e-05	-0.0755598	-0.0547032	TPT1-AS1-009
chr2	36780691	36780705	15	3	8.81883e-05	-0.0949959	-0.0771338	AC007401.2-001
chr15	91382476	91382972	497	5	9.6169e-06	0.0522955	0.02366	CTD-3094K11.1-001
chr19	46526863	46527471	609	4	4.44941e-05	0.0550401	-0.00938676	PGLYRP1-001
chr9	125795691	125797187	1497	10	6.04075e-09	0.0366195	0.0177869	GPR21-001, RABGAP1-201, RABGAP1-010, RABGAP1-011, RABGAP1-009
chr3	69482368	69482656	289	4	5.24011e-05	-0.101533	-0.0703078	FRMD4B-008
chr13	74707145	74707400	256	3	1.7451e-05	-0.0219294	-0.0071913	KLF12-201
chr17	75096202	75096382	181	3	2.53251e-07	-0.0988674	-0.0636909	NA
chr15	94840793	94840953	161	3	2.16858e-05	0.0231308	0.0180053	MCTP2-201, MCTP2-002, MCTP2-009
chr19	11484448	11484752	305	3	3.26224e-05	0.010631	0.00856295	SWSAP1-001, CTD-2342J14.6-001
chr8	37457295	37457573	279	4	4.40477e-05	-0.0417447	-0.0367186	RP11-150O12.3-001, RP11-150O12.3-002
chr6	131571435	131571669	235	4	7.29141e-05	0.0355898	0.017694	AKAP7-003, AKAP7-002
chr16	88110441	88111009	569	3	1.44524e-05	-0.0439115	-0.00620234	NA
chr19	56616706	56616780	75	3	6.59933e-06	0.0170708	0.0133053	Y_RNA.682-201, ZNF787-003
chr1	26869340	26869637	298	4	1.67143e-05	0.0392099	0.030293	RPS6KA1-016, RPS6KA1-003, RPS6KA1-011
chr17	73841592	73842017	426	3	9.39049e-06	0.0423171	0.0133654	UNC13D-001, UNC13D-004, UNC13D-010, UNC13D-006, UNC13D-009, UNC13D-012, UNC13D-007, UNC13D-008, UNC13D-003, UNC13D-016
chr8	144105055	144105570	516	4	1.06471e-08	0.0785578	0.0453598	LY6E-015
chr7	1961785	1962389	605	4	1.13388e-06	0.0990755	0.0522889	NA
chr3	148939487	148939743	257	3	2.94708e-05	-0.0918065	-0.0150105	CP-001, CP-003, CP-009, CP-011
chr17	1617102	1617465	364	5	3.90468e-06	0.032915	0.0225422	MIR22HG-201
chr15	49913394	49913718	325	5	6.50893e-06	0.0113542	-0.00154547	DTWD1-001, FAM227B-001, DTWD1-201, DTWD1-004, FAM227B-005, DTWD1-005, DTWD1-003, FAM227B-004, FAM227B-010, DTWD1-002, FAM227B-007, DTWD1-008, DTWD1-006, DTWD1-010, FAM227B-006, FAM227B-008, DTWD1-009, DTWD1-011, FAM227B-002, DTWD1-007
chr16	85116332	85116513	182	3	4.94495e-05	0.0437903	0.0239909	NA
chr6	37503610	37504484	875	5	2.38978e-08	0.0459554	0.0246983	NA
chr2	193256	193509	254	3	9.86184e-07	-0.0341519	-0.00678008	NA
chr7	150102791	150103902	1112	4	1.14663e-07	0.07746	0.0361624	ZNF775-009, ZNF775-011, ZNF775-008, ZNF775-010, ZNF775-012, ZNF775-006
chr17	71258045	71258624	580	7	3.28041e-07	-0.0401037	-0.0328919	CPSF4L-002, CPSF4L-001
chr12	113356835	113357226	392	4	9.02633e-08	-0.0715528	-0.0123682	OAS1-008, OAS1-007
chr1	153582521	153582683	163	3	3.96338e-06	-0.0393177	-0.0307728	S100A16-007, S100A16-008, S100A16-010
chr12	109252608	109252653	46	3	6.89342e-05	0.018956	0.012109	SSH1-001, SSH1-201, DAO-007, SSH1-005, SSH1-002, DAO-006
chr10	118369423	118369983	561	4	5.86929e-06	0.014363	0.00546249	NA
chr17	80290106	80290217	112	3	1.44373e-05	-0.0212754	-0.017053	SECTM1-001, SECTM1-006, SECTM1-002, SECTM1-007, SECTM1-004, SECTM1-003, SECTM1-005
chr3	71354948	71355303	356	5	3.01411e-08	0.030536	0.0209328	FOXP1-018, FOXP1-005
chr2	230579435	230579469	35	3	9.38718e-06	-0.0414836	-0.0197854	DNER-001
chr17	1359749	1359962	214	5	3.84456e-06	-0.058174	-0.0173418	CRK-001, CRK-002, CRK-003
chr8	79716458	79716756	299	3	1.47807e-05	-0.0184941	-0.00969096	IL7-001, IL7-201, IL7-002, IL7-005, IL7-004, IL7-006, IL7-003
chr1	200842756	200843333	578	3	4.69747e-09	0.104393	0.0490289	GPR25-001
chr2	232393064	232393256	193	3	3.89828e-05	-0.0454082	-0.0230133	NMUR1-001
chr2	64871588	64871972	385	3	5.19146e-05	0.0234607	0.0177136	AC007365.3-001
chr5	1108315	1108651	337	4	3.53198e-05	0.0285547	0.0237056	NA
chr5	14325937	14326531	595	5	6.18361e-12	-0.118933	-0.0657448	NA
chr4	1195845	1196179	335	3	3.60518e-05	-0.0157653	-0.0100407	SPON2-020
chr11	64880626	64880911	286	3	4.4023e-07	-0.0249584	-0.00943081	TM7SF2-001, TM7SF2-003, TM7SF2-013, TM7SF2-023, TM7SF2-007, TM7SF2-016, TM7SF2-025, TM7SF2-024, TM7SF2-014, TM7SF2-020, TM7SF2-012, TM7SF2-018, AP003068.9-001, TM7SF2-011, TM7SF2-002, TM7SF2-028, TM7SF2-004, TM7SF2-005, TM7SF2-027, TM7SF2-022, TM7SF2-021, TM7SF2-008, TM7SF2-017, TM7SF2-009, TM7SF2-010, TM7SF2-026, TM7SF2-015, TM7SF2-201
chr1	17697680	17697962	283	4	9.72967e-07	-0.0747148	-0.00853185	PADI6-201, PADI6-001
chr10	11191659	11192344	686	4	3.63594e-11	-0.0858111	-0.0427723	NA
chr7	139529130	139529391	262	3	7.02753e-05	0.0455283	0.0206816	TBXAS1-005, TBXAS1-013, TBXAS1-202, TBXAS1-203, TBXAS1-006, TBXAS1-204, TBXAS1-003, TBXAS1-008, TBXAS1-004, TBXAS1-007, TBXAS1-014, TBXAS1-012, TBXAS1-205
chr17	21074394	21075124	731	5	2.12763e-05	-0.0470048	-0.0132962	DHRS7B-005
chr15	45006400	45007854	1455	5	3.07037e-11	0.101184	0.0721366	B2M-012, B2M-010, B2M-011
chr13	21276788	21276845	58	3	9.42488e-05	0.0227707	0.0211233	IL17D-001, IL17D-002, IL17D-003, AL161772.1-201
chr1	211859183	211859317	135	3	6.15038e-05	-0.047783	-0.0356624	RP11-122M14.1-003
chr7	37394560	37394706	147	4	6.67128e-06	0.0348444	0.0169143	ELMO1-008
chr11	312518	315262	2745	19	2.63332e-22	0.185614	0.0558647	IFITM1-003, IFITM1-001, IFITM1-004, RP11-326C3.7-001, IFITM1-002
chr19	38877739	38877998	260	4	1.13756e-05	0.0231221	0.0163956	GGN-001, AC005789.9-001, GGN-002, GGN-006, SPRED3-003, GGN-005, GGN-003
chr1	26097918	26098310	393	4	5.17461e-06	0.0373906	0.0256017	MAN1C1-004
chr16	87027489	87027776	288	3	1.31215e-05	0.0599995	0.0343514	NA
chr6	6724842	6725157	316	3	2.77805e-05	0.0376764	0.0204199	NA
chr5	149466365	149466715	351	4	1.12256e-05	-0.0438652	-0.0335374	CSF1R-003, CSF1R-002, CSF1R-201
chr19	19568810	19569263	454	5	1.09003e-05	-0.0539708	-0.0320029	GATAD2A-001, GATAD2A-008
chr11	71206599	71207222	624	3	3.90263e-07	-0.0203686	-0.000497288	NADSYN1-019, NADSYN1-006
chr1	167297590	167298151	562	6	3.43306e-12	0.0648274	0.00849162	POU2F1-003, POU2F1-014
chr20	48658164	48658258	95	4	7.0582e-05	0.0248335	0.0101904	TRERNA1-001
chr19	51872257	51872431	175	4	8.10422e-06	-0.0565926	-0.0329217	CLDND2-001, CLDND2-003, CTD-2616J11.11-001, CLDND2-002
chr6	27342312	27342376	65	3	8.88183e-05	0.0226185	0.0141618	ZNF391-002
chr17	79197398	79197892	495	3	1.17377e-05	0.0254791	0.00574246	AZI1-001, AZI1-008, AZI1-002, AZI1-003
chr3	101659630	101660066	437	4	9.44175e-08	0.0346557	0.0228117	RP11-221J22.1-001
chr16	21665002	21665238	237	4	1.33485e-05	-0.0469281	-0.0239107	IGSF6-001, METTL9-010, IGSF6-002, IGSF6-003
chr7	99933717	99934006	290	4	8.40199e-17	-0.0221563	-0.00976001	STAG3L5P-PVRIG2P-PILRB-001, STAG3L5P-002, STAG3L5P-001, STAG3L5P-003, STAG3L5P-004, STAG3L5P-PVRIG2P-PILRB-002, STAG3L5P-PVRIG2P-PILRB-003, STAG3L5P-005, STAG3L5P-PVRIG2P-PILRB-004, STAG3L5P-007, STAG3L5P-006, PILRB-202
chr8	56851504	56852290	787	6	4.5204e-07	0.0291384	0.012359	LYN-006
chr2	70163972	70164495	524	3	1.89693e-06	-0.0810553	-0.0383211	MXD1-005
chr22	20072475	20072709	235	3	1.08514e-05	-0.052825	-0.029264	DGCR8-003, MIR1306-201, DGCR8-002, DGCR8-004, MIR3618-201
chr21	42795929	42799141	3213	17	7.21926e-34	0.319754	0.0645175	MX1-002, MX1-010, MX1-008, MX1-009, MX1-012, MX1-201, MX1-004, MX1-011
chr5	159866303	159866472	170	3	8.02981e-06	-0.0243011	-0.010289	NA
chr22	50965563	50966123	561	5	4.12549e-08	0.0474809	0.0293004	SCO2-002, SCO2-001, SCO2-003, SCO2-004, SCO2-201, SCO2-202
chr15	94405606	94406247	642	4	1.16822e-07	-0.0462976	-0.00757752	RP11-76E17.3-001
chr10	31422942	31423673	732	5	2.53545e-07	0.0249614	0.0136537	NA
chr6	29592381	29593913	1533	7	4.5357e-09	0.0699259	0.0465179	GABBR1-002, GABBR1-004, GABBR1-010
chr2	46395125	46395494	370	3	4.35151e-05	-0.0521104	-0.0271647	AC017006.3-001
chr13	111866732	111867352	621	4	6.38397e-07	-0.0478319	-0.017291	NA
chr2	179387456	179387541	86	3	2.10179e-05	-0.131846	-0.0401968	TTN-AS1-001, TTN-AS1-006, TTN-AS1-005, TTN-AS1-004, TTN-AS1-008, TTN-AS1-002, TTN-AS1-038, TTN-AS1-031, TTN-AS1-039, TTN-AS1-011, TTN-AS1-017, TTN-AS1-040, TTN-AS1-030, TTN-AS1-013, TTN-AS1-037, TTN-AS1-014, TTN-AS1-009, TTN-AS1-016, TTN-AS1-052
chr1	100325963	100326811	849	5	2.17076e-08	-0.077086	-0.0417853	AGL-006
chr7	74489851	74489898	48	3	8.81898e-05	-0.0064052	-0.00443585	WBSCR16-001, WBSCR16-004, WBSCR16-003, WBSCR16-201, WBSCR16-202
chr13	100621000	100621543	544	3	1.50412e-06	-0.0297242	-0.00510352	NA
chr14	104313233	104313596	364	3	1.80243e-05	-0.00526005	-0.00425506	PPP1R13B-001, PPP1R13B-010, PPP1R13B-007, PPP1R13B-009, PPP1R13B-017, LINC00637-001, PPP1R13B-002
chr16	89981752	89982419	668	5	1.86751e-05	-0.0294818	-0.00687529	MC1R-001, MC1R-002
chr6	136847695	136847788	94	4	5.30994e-05	0.0220571	0.0153109	MAP7-201, MAP7-202, MAP7-203
chr11	68607622	68608225	604	5	2.77012e-05	0.0120077	0.000745334	CPT1A-006, CPT1A-201, CPT1A-008
chr3	35730779	35730993	215	3	3.0021e-05	0.0297168	0.0156786	ARPP21-030, ARPP21-031, ARPP21-029, ARPP21-035
chr14	55657967	55658290	324	4	1.41069e-05	-0.0472066	-0.00916535	DLGAP5-001, DLGAP5-002, DLGAP5-004, DLGAP5-005
chr7	1191771	1191882	112	3	6.4996e-05	-0.0280142	-0.0138847	NA
chr12	64928571	64928769	199	3	2.31117e-05	-0.0405654	-0.0209756	RP11-439H13.2-001
chr6	116691382	116691863	482	5	1.25096e-06	0.0471123	0.0240069	DSE-002, DSE-201, DSE-202
chr11	118753365	118753670	306	4	1.0114e-05	0.0182084	0.00797641	CXCR5-001
chr12	109031953	109032342	390	3	3.33014e-06	-0.042463	-0.00611848	NA
chr8	144097644	144099482	1839	8	1.02064e-10	0.120407	0.0223187	LY6E-001, LY6E-002, RP11-273G15.2-001, LY6E-004, RP11-273G15.2-003, RP11-273G15.2-002, LY6E-013, LY6E-010, LY6E-016, LY6E-012, LY6E-011, LY6E-003, LY6E-008, LY6E-007, RP11-273G15.2-004, LY6E-005, LY6E-009, LY6E-014
chr2	47204734	47205947	1214	5	5.60009e-07	0.0455428	0.0284687	TTC7A-009, TTC7A-007
chr2	102607752	102608349	598	6	7.25661e-06	0.0288733	0.0161654	IL1R2-001, IL1R2-006, IL1R2-007
chr8	27467783	27469673	1891	13	5.56701e-14	0.0659795	0.0216544	CLU-004, CLU-011, CLU-016, CLU-017, CLU-003, CLU-201, CLU-002
chr7	1986245	1986640	396	5	6.18359e-09	0.0868306	0.05186	NA
chr2	236839060	236839495	436	3	2.76882e-05	-0.0163917	7.7938e-05	NA
chr8	6795989	6796176	188	3	3.4912e-05	0.04281	0.0225101	DEFA4-001
chr14	34600339	34600576	238	3	7.12277e-06	-0.0388114	-0.0170897	EGLN3-012
chr1	150780684	150780799	116	3	2.05307e-05	-0.0546282	-0.0378905	CTSK-001, CTSK-002, CTSK-003
chr9	130859347	130859606	260	4	3.40535e-05	-0.0230339	-0.0182112	SLC25A25-002, SLC25A25-201, SLC25A25-006
chr1	110429593	110430243	651	4	4.18236e-06	-0.0299891	-0.0140449	RP11-195M16.1-001
chr5	76115309	76116535	1227	9	1.07103e-09	0.0239573	0.0118404	F2RL1-001, F2RL1-002
chr17	5000803	5001281	479	4	3.7821e-05	0.0205165	0.0127402	NA
chr20	23067489	23067771	283	4	2.40547e-05	-0.0349207	-0.0282426	CD93-002
chr12	48151974	48152363	390	6	4.42531e-05	0.0246046	0.0126386	RAPGEF3-201, RAPGEF3-017, RAPGEF3-003, RAPGEF3-202, RAPGEF3-001, RAPGEF3-012, RAPGEF3-004, RAPGEF3-005, RAPGEF3-013, SLC48A1-007, RAPGEF3-016, SLC48A1-009, RAPGEF3-015
chr21	40719612	40720590	979	5	1.57817e-07	-0.028671	-0.0105957	HMGN1-004, HMGN1-201, HMGN1-013, HMGN1-018, HMGN1-001, HMGN1-015, HMGN1-002, HMGN1-009, HMGN1-017, HMGN1-005, HMGN1-007, HMGN1-020, HMGN1-019, HMGN1-008, HMGN1-014, HMGN1-021, HMGN1-006, HMGN1-012, HMGN1-010, HMGN1-016, HMGN1-003
chr12	133345960	133346891	932	6	7.21728e-08	-0.0398373	-0.0218392	NA
chr8	27630920	27631773	854	5	1.11956e-06	-0.0417547	-0.0206483	ESCO2-001, CCDC25-001, RNU6-1276P-201, ESCO2-201, CCDC25-005, CCDC25-002, ESCO2-005, CCDC25-004, CCDC25-006, ESCO2-002, CCDC25-009, ESCO2-004, CCDC25-003, CCDC25-013, ESCO2-003, CCDC25-201
chr3	122281881	122283011	1131	7	9.61127e-38	0.360446	0.138741	DTX3L-001, PARP9-001, DTX3L-002, PARP9-003, PARP9-007, PARP9-005, PARP9-002, PARP9-004
chr12	3979720	3980498	779	3	1.24669e-05	0.0462986	0.0338866	RP11-664D1.1-002
chr1	221049931	221050491	561	4	1.77827e-08	0.02805	0.0139833	HLX-001
chr7	1094263	1095720	1458	9	1.8263e-10	0.0387465	0.0219942	GPR146-201, GPR146-001, GPR146-005, C7orf50-005, GPR146-002
chr11	20071526	20071710	185	3	9.59607e-06	-0.0485516	-0.0336078	NAV2-AS2-001
chr17	68164782	68164821	40	3	7.59586e-05	0.0254902	0.0158728	KCNJ2-002, KCNJ2-001, KCNJ2-AS1-001
chr19	36909326	36909418	93	3	4.78939e-05	-0.00422077	-0.00112308	ZFP82-001, ZFP82-201
chr15	43809486	43809865	380	6	7.48974e-05	0.0298904	0.00674395	MAP1A-001, MAP1A-201
chr1	97188081	97188183	103	3	6.13832e-05	-0.00471714	-0.00433943	PTBP2-004, PTBP2-003, PTBP2-201, PTBP2-002, PTBP2-009, PTBP2-008, PTBP2-005, PTBP2-202, PTBP2-001
chr10	91020467	91020829	363	4	2.20489e-09	0.123691	0.0346248	NA
chr3	11623800	11624030	231	4	2.73787e-05	0.0136662	0.00854481	VGLL4-005
chr7	73507449	73507610	162	3	2.09827e-05	0.0338485	0.0174679	LIMK1-006, LIMK1-007, LIMK1-005
chr17	4079262	4079652	391	4	1.58529e-06	-0.0408661	-0.0283454	NA
chr12	70083090	70083193	104	4	8.79338e-05	0.0162595	0.0106541	BEST3-002, BEST3-007
chr12	15115389	15115942	554	4	1.14554e-05	-0.0512831	-0.0344484	ARHGDIB-001, ARHGDIB-007, ARHGDIB-004, ARHGDIB-002, ARHGDIB-003
chr14	90528371	90529014	644	4	7.04292e-06	0.0144058	0.00131173	KCNK13-001
chr10	112628888	112629462	575	5	1.52087e-07	0.0497771	0.0209756	RP11-313D6.3-001
chr6	27778236	27778836	601	3	5.74303e-11	0.022763	0.00713602	HIST1H3H-001
chr1	1690610	1690982	373	4	4.66965e-05	-0.042063	-0.0312899	NADK-201, NADK-017, NADK-016, NADK-008
chr3	133615119	133615241	123	3	3.36613e-05	0.0233873	0.00372167	RAB6B-001, RAB6B-006, RAB6B-002, RAB6B-003, RAB6B-004, RAB6B-005, RAB6B-201
chr1	54821853	54822031	179	4	5.0177e-05	0.0384929	0.00999189	SSBP3-012
chr11	119075448	119076323	876	4	5.10715e-07	0.035587	0.0119147	CBL-001
chr1	111747752	111748268	517	4	7.1269e-07	0.0361108	0.0196988	DENND2D-001, DENND2D-005, DENND2D-004
chr22	45072455	45073165	711	12	8.59767e-10	0.0533765	0.0123584	PRR5-001, PRR5-003, PRR5-012, PRR5-015, PRR5-011
chr1	28917964	28918526	563	5	2.50397e-05	-0.0233128	-0.00484663	RAB42-001, RAB42-002
chr3	57312779	57313137	359	3	1.50953e-05	-0.0334899	-0.024503	ASB14-002
chr17	37349785	37350686	902	5	1.01308e-05	-0.0360513	-0.0185218	CACNB1-003, CACNB1-012, CACNB1-005, CACNB1-008, CACNB1-010, CACNB1-009
chr16	90014962	90015041	80	5	3.96637e-05	-0.0115404	-0.00521391	DEF8-001, DEF8-002, DEF8-014, DEF8-011, DEF8-022, DEF8-018, DEF8-015, DEF8-003, DEF8-005, DEF8-012, DEF8-013, DEF8-020, DEF8-006, DEF8-016, DEF8-009, DEF8-019, DEF8-017, DEF8-004, DEF8-021, DEF8-007
chr4	3416370	3416881	512	3	5.21523e-08	-0.0263093	-0.0172658	RGS12-006, RGS12-004
chr15	45004828	45005365	538	3	2.86973e-09	0.122387	0.074157	B2M-007, B2M-201, B2M-003, B2M-001, PATL2-008, B2M-012, B2M-002, B2M-008, B2M-006, B2M-009, B2M-013
chr8	31497464	31498006	543	3	1.97081e-05	0.0159858	0.0107936	NRG1-009, NRG1-008, NRG1-001, NRG1-002
chr2	192711481	192712158	678	5	5.9849e-06	0.0154806	0.00771154	SDPR-001, AC098617.1-003
chr11	46366419	46367033	615	5	1.44451e-07	-0.0310053	-0.000926955	DGKZ-202, DGKZ-007, DGKZ-006, DGKZ-008, DGKZ-003, DGKZ-004, DGKZ-005, DGKZ-203
chr19	8563861	8564673	813	5	4.21151e-06	-0.0486369	-0.0234923	NA
chr11	133826329	133826660	332	3	3.90141e-05	-0.0280905	-0.0129985	IGSF9B-201, IGSF9B-002, AP000911.1-201
chr1	92351956	92352481	526	6	2.38978e-08	0.0290426	0.0133248	TGFBR3-201, TGFBR3-009, TGFBR3-002, TGFBR3-008, TGFBR3-003
chr10	126330845	126331425	581	8	4.01524e-07	-0.0455011	-0.0227055	NA
chr16	30485296	30485966	671	7	1.21234e-05	-0.0405463	-0.0213964	ITGAL-001, ITGAL-002, ITGAL-004, ITGAL-201, ITGAL-010, ITGAL-003, ITGAL-007, ITGAL-012, ITGAL-011, ITGAL-009, ITGAL-005, ITGAL-008
chr17	41323297	41323562	266	3	1.31748e-05	-0.0315426	-0.0148364	NBR1-001, NBR1-201, NBR1-202, NBR1-002, NBR1-007, RP11-242D8.3-001, NBR1-004, RP11-242D8.1-001, NBR1-003, NBR1-006
chr19	54584636	54585167	532	5	6.40451e-08	0.0518927	0.0243729	TARM1-002
chr1	9129487	9130095	609	5	1.41695e-07	0.0324453	0.0178394	SLC2A5-002, SLC2A5-001, SLC2A5-005, SLC2A5-007, SLC2A5-201
chr17	36103953	36104218	266	3	3.10011e-05	-0.0113642	-0.00890484	HNF1B-001, HNF1B-004, RP11-115K3.1-001, HNF1B-005, HNF1B-003
chr2	164965721	164965991	271	4	5.38165e-05	0.017996	0.0144624	NA
chr22	39486168	39486700	533	4	5.1632e-07	-0.0247916	-0.0144951	RP4-742C19.12-001, RP4-742C19.12-002
chr4	41867415	41867562	148	5	4.45944e-05	0.0439303	0.0218873	NA
chr1	246271796	246272010	215	3	4.77845e-05	-0.0534816	-0.0267069	RP11-36N20.1-001
chr1	27961334	27962412	1079	10	3.5731e-10	0.109894	0.0303537	FGR-001, FGR-005, FGR-202
chr16	81528729	81528989	261	4	3.66911e-05	0.024817	0.0138603	CMIP-002
chr12	6442954	6443533	580	6	2.15449e-05	-0.0240159	-0.0157558	TNFRSF1A-012, TNFRSF1A-016, TNFRSF1A-015
chr16	21170814	21171067	254	3	4.93388e-05	0.0494289	0.0188488	TMEM159-001, DNAH3-001, TMEM159-003, DNAH3-201, TMEM159-004, TMEM159-006, TMEM159-008, TMEM159-002, TMEM159-007, TMEM159-009
chr6	41168801	41169049	249	6	7.09311e-05	0.0386459	0.0172671	TREML2-001
chr3	151058738	151059152	415	3	1.32084e-06	-0.0630994	-0.0333672	P2RY12-003
chr18	53068637	53069269	633	6	1.42471e-06	0.0634761	-0.02074	TCF4-013, TCF4-011, TCF4-014, TCF4-043, TCF4-018, TCF4-042, TCF4-036, TCF4-033, TCF4-034, TCF4-012, TCF4-047
chr14	23775746	23776075	330	5	3.74126e-05	0.0213868	0.00472428	BCL2L2-001, BCL2L2-PABPN1-001, BCL2L2-005, BCL2L2-PABPN1-003, BCL2L2-006, BCL2L2-PABPN1-002, BCL2L2-003, BCL2L2-004
chr7	128579876	128580270	395	5	1.68471e-05	0.0332771	0.0179678	IRF5-201, IRF5-002, IRF5-001, IRF5-006, IRF5-010, IRF5-007, IRF5-011, IRF5-009, IRF5-012, IRF5-005, IRF5-008, IRF5-004
chr21	35883992	35884679	688	6	6.4967e-08	0.0666149	0.0330848	KCNE1-201, KCNE1-005, KCNE1-002, KCNE1-004
chr16	89042948	89043707	760	10	1.48728e-12	0.0702904	0.0207018	CBFA2T3-001, CBFA2T3-201, CBFA2T3-202, CBFA2T3-203, CBFA2T3-009
chr10	73724697	73725041	345	3	4.64835e-10	0.0350995	0.0163228	CHST3-001
chr15	41060822	41062224	1403	11	2.24179e-09	0.031202	0.0156241	C15orf62-002, DNAJC17-010
chr15	101728234	101728653	420	7	1.13197e-05	-0.0917992	-0.0351015	CHSY1-002, CHSY1-005, CHSY1-004, CHSY1-003
chr5	132009111	132009947	837	6	2.76335e-07	-0.0548044	-0.0227014	IL4-001, IL4-002, IL4-003
chr17	76975944	76976357	414	8	6.49208e-08	0.0548355	0.0336959	LGALS3BP-001, LGALS3BP-021, LGALS3BP-012, LGALS3BP-004, LGALS3BP-002, LGALS3BP-009, LGALS3BP-003, LGALS3BP-005, LGALS3BP-011, LGALS3BP-006, LGALS3BP-018, LGALS3BP-010, LGALS3BP-017, LGALS3BP-007
chr20	62185074	62185430	357	4	1.97654e-07	-0.0159907	-0.0079757	C20orf195-002, C20orf195-001
chr3	134203789	134204114	326	3	2.34005e-05	0.0126765	0.00790448	CEP63-003, CEP63-201, CEP63-004, ANAPC13-004, CEP63-002, ANAPC13-006, CEP63-008, ANAPC13-005, ANAPC13-001, CEP63-009, ANAPC13-002, CEP63-010, CEP63-001, CEP63-007, ANAPC13-003, CEP63-014
chr3	193964970	193965305	336	4	1.2544e-05	0.110231	0.0511752	RP11-513G11.3-001
chr5	1416793	1417003	211	3	1.49258e-05	-0.0175502	-0.00987013	SLC6A3-004
chr16	475440	475613	174	5	1.57755e-05	-0.0191116	-0.00748078	RAB11FIP3-001, RAB11FIP3-010, RAB11FIP3-202
chr1	17751459	17752023	565	8	6.2159e-06	-0.0425162	-0.016563	NA
chr5	10441239	10441665	427	6	9.8061e-08	0.0144245	0.00744398	ROPN1L-001, ROPN1L-002, ROPN1L-005, ROPN1L-004, ROPN1L-AS1-001, ROPN1L-003
chr6	25167737	25168331	595	3	2.67919e-08	-0.0877707	-0.0483335	CMAHP-201, CMAHP-007
chr16	421920	422053	134	3	2.62088e-05	0.0192746	-0.00165227	MRPL28-006, MRPL28-008, MRPL28-010, MRPL28-009, MRPL28-011, MRPL28-007, MRPL28-003, MRPL28-002, MRPL28-004
chr14	105218551	105218947	397	3	2.28725e-08	-0.0573374	-0.0233782	SIVA1-001, SIVA1-002, SIVA1-004, SIVA1-007, SIVA1-008, SIVA1-006, SIVA1-005, SIVA1-003
chr1	6269260	6269635	376	4	4.0276e-05	0.0227506	0.0159566	RNF207-004, RPL22-006, RPL22-007, RNF207-009, RNF207-005, RNF207-003, RNF207-002
chr2	127412810	127413831	1022	10	1.18392e-06	-0.0272132	-0.00155192	GYPC-001, GYPC-201, GYPC-002, GYPC-005, GYPC-003, GYPC-004
chr5	154230173	154230438	266	5	1.46199e-05	0.0240107	0.0144234	FAXDC2-001, FAXDC2-004, FAXDC2-003, FAXDC2-002, FAXDC2-015, FAXDC2-008, FAXDC2-006, FAXDC2-013, FAXDC2-012
chr12	13253236	13254056	821	4	1.54917e-06	0.0192475	0.00568493	NA
chr7	97881167	97881573	407	4	1.42622e-05	-0.011647	-0.00268564	TECPR1-201, TECPR1-012, TECPR1-011, TECPR1-007, TECPR1-001, BRI3-004, TECPR1-002, TECPR1-005, TECPR1-202
chr11	63259172	63259705	534	4	8.46394e-06	0.0325375	0.0170579	HRASLS5-001, HRASLS5-005, HRASLS5-004, HRASLS5-006, HRASLS5-002, HRASLS5-003
chr1	206945346	206946595	1250	8	7.33971e-07	0.041071	0.0162843	IL10-003, IL10-001, IL10-002
chr10	74078479	74080805	2327	10	1.86696e-08	-0.0593756	0.00200091	NA
chr22	47158962	47159108	147	3	7.85613e-05	-0.0122648	-0.00708175	TBC1D22A-001, TBC1D22A-003, TBC1D22A-201, TBC1D22A-004, TBC1D22A-002, TBC1D22A-005, TBC1D22A-008, TBC1D22A-009, TBC1D22A-010, TBC1D22A-007, CTA-29F11.1-001
chr1	178995861	178996530	670	3	2.30788e-12	0.0492657	0.0140231	FAM20B-001, FAM20B-002
chr11	77757119	77757383	265	3	5.83473e-05	0.0270858	0.00919912	KCTD14-002
chr1	167486600	167487871	1272	8	8.51635e-09	-0.0650597	-0.0280306	CD247-002, CD247-001, AKR1D1P1-001, CD247-004, CD247-003
chr7	922775	923089	315	6	1.82949e-05	-0.0481421	-0.0300275	GET4-002, GET4-003
chr10	11653932	11654385	454	4	1.95653e-05	0.00834178	0.00197009	RP11-138I18.1-001, USP6NL-002, USP6NL-001
chr5	17436692	17436741	50	3	2.08477e-05	0.0137669	0.00462503	RP11-321E2.3-003
chr22	44464449	44465038	590	9	2.69556e-07	0.0210228	0.0108459	PARVB-003
chr16	88558065	88558237	173	3	1.72175e-05	-0.032379	-0.0211282	NA
chr8	142255289	142255537	249	3	8.09981e-08	0.0261973	0.0170196	NA
chr7	140179443	140179623	181	5	3.16932e-05	0.0136373	-0.00207056	MKRN1-001, MKRN1-201, MKRN1-002, MKRN1-013, MKRN1-011, MKRN1-012, MKRN1-007, MKRN1-006, MKRN1-016, MKRN1-015, MKRN1-009, MKRN1-014, MKRN1-003, MKRN1-005, MKRN1-010
chr10	6233602	6233774	173	3	1.22994e-06	-0.0327729	-0.008121	NA
chr16	71914094	71914820	727	3	1.15346e-07	-0.0540473	-0.0121337	RP11-498D10.3-001, ZNF821-020, ZNF821-005
chr17	7461260	7462249	990	13	9.82304e-19	0.057779	0.018553	TNFSF13-001, TNFSF13-003, TNFSF13-201, TNFSF13-006, TNFSF13-004, TNFSF13-008, TNFSF13-007, TNFSF13-005
chr17	79880822	79881543	722	7	2.14171e-06	0.0682123	0.0350649	MAFG-002, SIRT7-008, RP11-498C9.12-001
chr1	150941738	150942090	353	4	6.36132e-06	-0.0327829	-0.0157448	CERS2-007, CERS2-010, CERS2-014, CERS2-015, CERS2-011, CERS2-013, CERS2-012
chr2	175500072	175500583	512	4	1.7346e-06	-0.0304883	-0.0221732	WIPF1-001, WIPF1-010, WIPF1-012, WIPF1-011
chr20	62317519	62318588	1070	8	1.24394e-06	-0.0271312	0.00435744	RTEL1-008, RTEL1-TNFRSF6B-003, RTEL1-TNFRSF6B-004
chr2	113521866	113522225	360	4	3.98536e-05	-0.00716759	-0.00502281	CKAP2L-001, CKAP2L-002, CKAP2L-003, CKAP2L-005, CKAP2L-004, CKAP2L-201
chr11	844390	844686	297	5	1.30476e-05	0.030134	0.0199624	POLR2L-001, TSPAN4-201, TSPAN4-001, TSPAN4-202, TSPAN4-203, TSPAN4-204, TSPAN4-006, TSPAN4-007, TSPAN4-015, TSPAN4-016, TSPAN4-011, POLR2L-002
chr16	88563934	88564247	314	3	2.30391e-06	0.0422952	0.00183796	NA
chr12	133266534	133266769	236	6	6.2159e-06	-0.0588449	-0.0258231	PXMP2-004, RP13-672B3.2-002, PXMP2-003, PXMP2-201
chr2	158731577	158732186	610	7	1.81714e-05	0.0235434	0.0117392	ACVR1-001, ACVR1-006, ACVR1-004, ACVR1-201, ACVR1-005, ACVR1-002, UPP2-002
chr11	5710216	5711068	853	5	1.16308e-07	0.155552	0.033977	TRIM22-001, TRIM22-005, TRIM22-003, TRIM22-006, TRIM22-004
chr21	47062264	47062565	302	3	5.87035e-06	-0.0196544	-0.015106	PCBP3-001, PCBP3-006, PCBP3-007
chr3	40498640	40498842	203	6	3.2972e-05	-0.012636	-0.00600604	RPL14-001, RPL14-002, RPL14-007, RPL14-004, RPL14-006, RPL14-005, RPL14-010, RPL14-003, RPL14-009
chr7	16844606	16845331	726	7	1.53338e-09	-0.0813147	-0.0358745	AGR2-005, AGR2-001, AGR2-002, AGR2-003, AGR2-004
chr11	57308142	57308986	845	6	2.49962e-09	-0.0613636	-0.0213575	SMTNL1-201, SMTNL1-202, SMTNL1-001
chr18	51796328	51796453	126	3	8.57354e-06	-0.00993703	-0.00261022	POLI-017, POLI-015, POLI-004, POLI-005, POLI-002, POLI-001, POLI-003
chr1	173174650	173174920	271	6	3.70626e-06	0.0129788	0.00605617	TNFSF4-001, TNFSF4-002, TNFSF4-003
chr22	36044146	36044540	395	4	1.35392e-06	0.0456358	0.0295013	APOL6-001
chr20	62197682	62198469	788	4	2.13233e-06	-0.0910429	-0.0265602	HELZ2-001, HELZ2-006
chr10	90640409	90640720	312	3	1.0074e-06	-0.0204455	-0.00926648	STAMBPL1-001, STAMBPL1-002, STAMBPL1-005, STAMBPL1-006
chr5	87962828	87963489	662	7	5.49634e-06	0.0154239	0.0106652	LINC00461-201
chr9	91148748	91149049	302	4	2.44992e-05	-0.0390827	-0.0016184	NXNL2-201, NXNL2-003, NXNL2-002, NXNL2-001
chr2	27165540	27165781	242	3	2.12763e-05	0.0264709	0.0133554	NA
chr4	8200261	8201000	740	7	8.79615e-06	0.0385919	0.00625344	SH3TC1-001, SH3TC1-004, SH3TC1-005, SH3TC1-002, SH3TC1-015, SH3TC1-022, SH3TC1-003, SH3TC1-201
chr2	214016940	214017273	334	4	2.77941e-08	-0.0454992	-0.00977739	IKZF2-002, IKZF2-003, IKZF2-014, IKZF2-001, IKZF2-004, IKZF2-013, IKZF2-205, RP11-105N14.1-001
chr6	144980804	144981203	400	5	6.20047e-06	-0.0841163	-0.0306769	UTRN-008
chr7	5458356	5459645	1290	10	8.74267e-31	0.0544608	0.0168885	AC093620.5-001, AC092171.2-001
chr11	128554586	128555749	1164	9	4.70948e-08	0.0415357	0.0128588	RP11-744N12.3-001, FLI1-203, RP11-744N12.3-002, FLI1-004
chr16	29721824	29722049	226	3	6.63505e-05	-0.0414139	-0.00758628	NA
chr16	21161842	21162212	371	4	1.17121e-05	0.0164195	0.00641567	DNAH3-003, DNAH3-004
chr7	75957376	75958048	673	4	1.75775e-09	-0.0943307	-0.050679	NA
chr4	95264019	95264565	547	5	2.14469e-09	0.024679	0.00981402	HPGDS-001, HPGDS-002, HPGDS-003
chr3	37217975	37218771	797	7	1.42467e-07	-0.045352	-0.0103601	LRRFIP2-001, LRRFIP2-002, LRRFIP2-006, LRRFIP2-012, LRRFIP2-003, LRRFIP2-201, LRRFIP2-019, LRRFIP2-018, LRRFIP2-021, LRRFIP2-004, LRRFIP2-017, LRRFIP2-016, LRRFIP2-014, LRRFIP2-020, LRRFIP2-013
chr5	176935364	176937527	2164	11	2.12119e-10	0.0633483	0.0204603	DOK3-002, DOK3-001, DOK3-005, DOK3-006, DOK3-003, DOK3-004, DOK3-012, DOK3-010, DOK3-007, DOK3-011, DOK3-008, DOK3-009, DOK3-013
chr9	130564509	130565007	499	5	6.91144e-07	0.0107596	0.00107202	FPGS-012, FPGS-017, FPGS-201, FPGS-011, FPGS-202, FPGS-001, FPGS-020, FPGS-014, FPGS-002, FPGS-018, FPGS-003, FPGS-016, FPGS-019
chr22	50970632	50971601	970	6	3.89748e-13	0.13056	0.0342907	ODF3B-201, ODF3B-001, ODF3B-008, ODF3B-002, ODF3B-004, ODF3B-007, ODF3B-006, ODF3B-003, ODF3B-005
chr11	47399213	47400330	1118	12	2.06902e-10	0.067818	0.0207595	SPI1-004, SPI1-001, SPI1-003, SPI1-002
chr7	16436951	16439993	3043	16	9.21485e-16	0.035564	0.0193357	NA
chr17	4689640	4689893	254	7	2.67515e-05	0.0337848	0.011628	VMO1-001, VMO1-002, VMO1-003, VMO1-004
chr2	160472940	160473325	386	4	6.4996e-05	0.0269702	0.00625916	BAZ2B-201, BAZ2B-202, BAZ2B-002, BAZ2B-001, AC009506.1-001, BAZ2B-014, BAZ2B-005, BAZ2B-015, BAZ2B-016
chr2	160653686	160654499	814	5	3.41094e-08	0.0162995	0.0062619	CD302-001, CD302-201, CD302-002
chr13	34184663	34185311	649	8	3.57134e-08	-0.0672889	-0.0188409	RP11-37L2.1-001
chr6	4889907	4890656	750	8	2.4469e-09	-0.0373418	-0.000829895	CDYL-003
chr11	1375304	1375657	354	3	3.64109e-06	-0.0308077	-0.00869202	NA
chr11	126225951	126226766	816	7	7.51895e-09	-0.0196507	-0.00155385	ST3GAL4-008, ST3GAL4-201, ST3GAL4-009, ST3GAL4-001, ST3GAL4-006, ST3GAL4-010, ST3GAL4-015
chr22	31363807	31364830	1024	7	1.72945e-08	0.0650289	0.0259967	MORC2-002, MORC2-001, TUG1-003
chr11	63990575	63990629	55	3	9.55494e-05	-0.05058	-0.0190534	TRPT1-006, TRPT1-007, TRPT1-009, TRPT1-008
chr11	65313608	65315030	1423	9	2.27767e-06	-0.0406121	-0.0112904	LTBP3-008, LTBP3-019, LTBP3-009, LTBP3-010, LTBP3-007
chr15	40763763	40764232	470	4	5.88094e-06	-0.0123357	0.00255918	CHST14-001, CHST14-002
chr17	46669113	46670029	917	8	1.23806e-06	0.0422631	0.0183742	HOXB5-001, HOXB-AS3-007, HOXB3-006, HOXB-AS3-017, HOXB3-003, HOXB-AS3-015, HOXB-AS3-014, HOXB3-004, HOXB-AS3-009, HOXB-AS3-005, HOXB-AS3-010, HOXB3-002
chr19	15580310	15580721	412	6	2.69445e-05	0.0313709	0.019473	NA
chr1	11903603	11903897	295	4	5.5056e-05	0.0599822	0.012395	NPPA-AS1-001
chr14	104171695	104172109	415	4	6.94855e-06	-0.0621301	-0.00395134	NA
chr1	154325248	154325618	371	3	1.00942e-05	0.0254716	0.00922443	NA
chr2	231090329	231092121	1793	10	2.86238e-10	0.0792767	0.0283158	SP140-009, SP140-201, SP140-003, SP140-002, SP110-006, SP140-004, SP140-202, SP140-008, SP140-203, SP110-202, SP140-010
chr11	10470983	10471687	705	7	1.05786e-08	-0.0937291	-0.0358187	AMPD3-001, AMPD3-201, AMPD3-002, AMPD3-009, AMPD3-007
chr1	180881086	180881583	498	5	8.934e-06	0.0225349	0.0101903	KIAA1614-001, KIAA1614-003
chr1	167408509	167409198	690	8	2.75325e-08	0.0568196	0.0215856	CD247-006, CD247-005
chr19	4723942	4723980	39	4	3.09999e-05	-0.0125615	-0.00436046	DPP9-001, DPP9-019, DPP9-018, DPP9-020, DPP9-003, DPP9-022, DPP9-017, DPP9-026, DPP9-009, DPP9-023, DPP9-006, DPP9-007, DPP9-002, DPP9-008
chr11	66116015	66116455	441	3	1.21129e-07	-0.0237234	-0.0077268	B3GNT1-001, RP11-867G23.8-001, RP11-867G23.8-004, RP11-867G23.8-007
chr1	207975182	207975699	518	7	3.35123e-05	-0.0280611	-0.00544736	C1orf132-201, C1orf132-202
chr1	211431567	211431828	262	3	4.14408e-05	0.027648	0.0084854	RCOR3-001, RCOR3-002, RCOR3-006, RCOR3-007, RCOR3-003, RCOR3-009, RCOR3-008, RCOR3-010, RCOR3-012, RCOR3-011
chr11	12088146	12088837	692	6	9.47898e-06	0.0308687	0.0107734	RP13-631K18.3-001
chr1	159046391	159047177	787	8	4.34792e-25	0.132865	0.054098	AIM2-001
chr5	145317340	145317425	86	3	1.10098e-05	-0.0277515	-0.0143349	SH3RF2-001, SH3RF2-007, SH3RF2-002
chr19	46318439	46319153	715	9	8.83243e-06	0.0389385	0.0132428	RSPH6A-001, RSPH6A-002, SYMPK-020
chr7	27207996	27208887	892	13	4.38686e-09	0.0409315	0.0144469	MIR196B-201, HOXA9-004, HOXA9-005, HOXA9-002, HOXA10-AS-002, HOXA10-AS-003, HOXA10-AS-001
chr12	85671811	85671976	166	3	2.72069e-05	-0.0183605	-0.00258365	ALX1-001
chr15	72598286	72599028	743	6	4.63004e-06	-0.0281488	-0.0136583	CELF6-003, CELF6-004
chr13	112620227	112620313	87	3	2.3817e-06	0.048098	0.0054823	NA
chr20	19867026	19867423	398	5	5.13539e-05	-0.0506244	-0.0256559	RIN2-003
chr7	2314863	2314947	85	3	1.44885e-05	-0.0088385	-0.00440323	NA
chr10	102821427	102822002	576	7	2.98229e-07	0.0352043	0.017552	KAZALD1-001, KAZALD1-004, KAZALD1-005, KAZALD1-003, RP11-108L7.15-001
chr20	55204593	55205225	633	4	2.43887e-08	0.0230613	0.00683089	TFAP2C-001, TFAP2C-002, TFAP2C-201
chr13	48876603	48876950	348	4	3.20648e-06	-0.0293076	-0.0134263	RB1-002, LINC00441-001, LINC00441-002, RB1-003, RB1-006
chr6	29854631	29855636	1006	9	3.93553e-08	0.0483985	0.016255	HLA-H-201, HLA-H-001, HCG4P7-001
chr17	907643	907886	244	4	3.26038e-05	-0.0523218	-0.0163308	NA
chr6	26156990	26157673	684	4	4.37855e-06	-0.0197297	-0.00506928	HIST1H2BD-001, HIST1H1E-001, HIST1H2BD-002
chr1	153958792	153959248	457	8	2.65009e-06	0.058168	0.0178265	RAB13-001, RAB13-002, RAB13-004, RAB13-003
chr11	44971593	44971833	241	3	2.17758e-05	-0.0234674	-0.0079221	TP53I11-201, TP53I11-005, TP53I11-006, TP53I11-012, TP53I11-001, TP53I11-019, TP53I11-015, TP53I11-021, TP53I11-008, TP53I11-017, TP53I11-011, TP53I11-003, TP53I11-013, TP53I11-007, TP53I11-004, TP53I11-014
chr1	154578973	154580460	1488	7	3.24977e-45	0.177286	0.0688265	ADAR-001, ADAR-008
chr1	948625	949893	1269	12	3.43306e-12	0.0575086	0.0211894	ISG15-001, RP11-54O7.11-001
chr16	12898430	12898523	94	4	4.64222e-05	0.0330136	0.0179266	CPPED1-003, CPPED1-001, CPPED1-002, CPPED1-004
chr16	87813833	87814178	346	3	4.6658e-06	0.0107144	0.004137	RP4-536B24.4-001, RP4-536B24.4-002
chr8	23082951	23083578	628	5	3.53755e-08	0.0409589	0.0112546	TNFRSF10A-001, RP11-1149O23.3-002, RP11-1149O23.3-001, RP11-1149O23.3-003, TNFRSF10A-002
chr1	53556189	53556712	524	4	3.08149e-08	-0.0910056	-0.0303433	SLC1A7-003
chr3	33700962	33701707	746	9	1.36079e-07	0.0318932	0.0104773	CLASP2-010, CLASP2-003, CLASP2-013, CLASP2-015, CLASP2-024, CLASP2-014
chr12	89743788	89744701	914	9	6.67123e-07	-0.0493245	-0.00314294	DUSP6-002, DUSP6-004, DUSP6-005, DUSP6-003
chr5	96078430	96078834	405	4	2.85859e-06	-0.0745809	-0.049466	CAST-041, CAST-001, CTC-506B8.1-001, CAST-038, CAST-037, CAST-039, CAST-014, CAST-040, CAST-015
chr8	61821266	61823275	2010	14	2.54915e-08	0.0604358	0.0200442	AC022182.1-003, AC022182.1-001
chr7	27778680	27779299	620	5	2.96268e-06	0.0233115	0.00241466	TAX1BP1-001, TAX1BP1-002, TAX1BP1-008, TAX1BP1-006, TAX1BP1-003, TAX1BP1-004, TAX1BP1-201, AC004549.6-001, TAX1BP1-005, TAX1BP1-202
chr3	155421735	155422457	723	8	1.04767e-06	0.0315828	0.0170466	PLCH1-201
chr5	114567574	114568083	510	4	3.74116e-07	-0.0386746	-0.0174172	PGGT1B-004
chr1	6052487	6052785	299	8	1.76957e-05	0.0259176	0.00342744	KCNAB2-002, KCNAB2-001, KCNAB2-003, NPHP4-001, NPHP4-011, KCNAB2-009, KCNAB2-005, NPHP4-009, NPHP4-002, KCNAB2-004
chr8	1857177	1857241	65	3	4.34404e-05	-0.0171482	-0.00739488	NA
chr1	170501645	170501864	220	4	5.25121e-05	-0.0105839	-0.0015356	GORAB-002, GORAB-001, RP11-576I22.2-001, RP11-576I22.2-004, GORAB-004
chr1	78354051	78354839	789	8	9.35055e-06	0.0364909	0.0110225	NEXN-201, NEXN-202, NEXN-001, NEXN-002, NEXN-AS1-001, NEXN-003, NEXN-203, NEXN-AS1-002
chr12	66275403	66276586	1184	11	1.57948e-10	0.0341795	0.0101236	RP11-366L20.2-001, RP11-366L20.2-004, RP11-366L20.2-003, RP11-366L20.2-002
chr1	236557758	236558874	1117	7	7.3337e-08	0.0300148	0.00219829	EDARADD-001, EDARADD-002
chr16	2525928	2526495	568	5	7.48281e-05	-0.0562598	-0.0235234	TBC1D24-002, RP11-715J22.6-001, TBC1D24-001
chr2	173292978	173294093	1116	9	5.89562e-07	0.0536203	0.0173202	ITGA6-201, ITGA6-001, ITGA6-202, ITGA6-203, ITGA6-004, ITGA6-003, ITGA6-002, AC078883.4-001, ITGA6-010, ITGA6-011
chr21	46340905	46341918	1014	9	1.8598e-08	-0.08454	-0.0352539	ITGB2-201, ITGB2-008, ITGB2-003, ITGB2-AS1-002, ITGB2-AS1-001, ITGB2-007, ITGB2-016, ITGB2-019, ITGB2-020, ITGB2-018, ITGB2-017, ITGB2-013, ITGB2-021, ITGB2-AS1-004, ITGB2-AS1-005, ITGB2-AS1-003, ITGB2-AS1-006
chr6	33291696	33292029	334	5	1.04696e-06	0.0222805	0.00709486	DAXX-002, DAXX-001, DAXX-201, DAXX-007, DAXX-011, DAXX-009, DAXX-004, DAXX-003
chr10	70847350	70847882	533	5	4.3596e-05	-0.0128206	-0.00506488	SRGN-001, SRGN-002
chr10	1451381	1451609	229	4	4.98804e-05	0.00962817	0.00285511	NA
chr4	8087178	8087794	617	5	8.31247e-11	0.0463246	0.0119975	NA
chr10	72362674	72363272	599	8	1.60251e-06	-0.0553787	-0.0209296	PRF1-001, PRF1-201
chr2	133427427	133427882	456	5	9.55384e-06	0.0210578	0.0086293	LYPD1-002, LYPD1-001, LYPD1-003
chr11	2416708	2416773	66	3	6.3062e-05	-0.0449244	-0.0229859	CD81-008, CD81-009, CD81-007
chr4	89978251	89978732	482	7	5.87302e-07	0.0238467	0.00911069	FAM13A-022, FAM13A-004, FAM13A-023, FAM13A-012, FAM13A-010
chr6	84222083	84222360	278	4	1.02148e-05	-0.0204205	8.89074e-05	PRSS35-001, PRSS35-201
chr17	72462234	72463080	847	11	3.66097e-10	0.0306436	0.00446343	CD300A-002, CD300A-001, CD300A-005, CD300A-003, CD300A-006, CD300A-004
chr3	111717534	111718457	924	13	1.31618e-09	-0.062736	0.00862358	TAGLN3-001, TAGLN3-201, TAGLN3-003, TAGLN3-004, TAGLN3-002, TAGLN3-006, TAGLN3-005
chr5	150399781	150400001	221	5	6.18115e-05	0.0355079	0.00870337	GPX3-001, GPX3-010, GPX3-006, GPX3-004, GPX3-009
chr2	219762543	219763059	517	3	1.84493e-07	-0.0136494	-0.00319772	NA
chr19	42070397	42071240	844	10	2.27442e-10	0.0477592	0.0223302	CEACAM21-001
chr11	59323070	59323439	370	4	3.3186e-05	0.0216013	0.00446406	NA
chr1	162382662	162383000	339	3	1.20597e-05	-0.108442	-0.0519288	SH2D1B-201, SH2D1B-001, SH2D1B-002
chr19	2424182	2424836	655	3	2.02791e-05	-0.0471641	-0.0213119	NA
chr14	54917386	54917898	513	3	2.48482e-06	-0.0530072	-0.0250148	NA
chr4	111119739	111120454	716	13	2.31364e-12	0.0423818	0.0099815	ELOVL6-002, ELOVL6-001, ELOVL6-003, ELOVL6-008, ELOVL6-004, ELOVL6-005, ELOVL6-006
chr19	17516442	17517762	1321	7	6.97595e-11	0.0900862	0.0211979	BST2-001, CTD-2521M24.9-002, BST2-003, MVB12A-012, MVB12A-009, MVB12A-011, BST2-004, CTD-2521M24.9-001, CTD-2521M24.9-006, CTD-2521M24.9-012, CTD-2521M24.9-003, CTD-2521M24.9-008, CTD-2521M24.9-007, CTD-2521M24.9-004, CTD-2521M24.9-013, CTD-2521M24.9-009, CTD-2521M24.9-005, MVB12A-016, CTD-2521M24.9-011, CTD-2521M24.9-010
chr12	56390073	56391451	1379	13	5.09114e-12	0.0202155	0.00707514	SUOX-003, SUOX-002, SUOX-004, SUOX-010, SUOX-017, SUOX-006, SUOX-016, SUOX-015, SUOX-011, SUOX-014, SUOX-013, SUOX-018, SUOX-012, SUOX-005
chr12	65671664	65672531	868	9	1.66555e-08	0.0245483	0.00728713	MSRB3-002, MSRB3-001, MSRB3-004, MSRB3-003, MSRB3-005, MSRB3-006, MSRB3-008, MSRB3-011, MSRB3-007
chr10	124639257	124639630	374	3	4.46884e-05	-0.0433933	-0.0119895	RP11-564D11.3-001, FAM24B-003, FAM24B-001, RP11-564D11.3-202, FAM24B-002, FAM24B-004, CUZD1-202
chr2	89184608	89184777	170	4	8.93566e-06	-0.0847867	-0.0350189	IGKV4-1-001
chr13	114824941	114825082	142	3	2.75276e-05	-0.073139	-0.0216354	NA
chr13	41108802	41109707	906	4	4.72306e-12	-0.0191973	-0.00404326	AL133318.1-201
chr15	91427184	91428139	956	11	5.78111e-07	0.0325708	0.0135741	FES-001, FES-005, FES-006, FES-017, FES-007, FES-011, FES-018, FES-201, FES-010, FES-003, FES-019, FES-009, FES-012, FES-020
chr9	130608923	130609557	635	5	1.02297e-05	-0.0430628	-0.0217605	NA
chr7	99769432	99769917	486	4	1.24215e-05	-0.0197439	-0.00936487	GPC2-008
chr17	37894165	37894936	772	7	5.37323e-06	0.0495387	0.0217109	GRB7-001, GRB7-201, GRB7-009, GRB7-002, GRB7-006, GRB7-005, GRB7-011, GRB7-014, GRB7-012, GRB7-013, GRB7-008, GRB7-010
chr11	64358063	64358619	557	7	9.66222e-12	-0.0802036	-0.031069	SLC22A12-005, SLC22A12-002, SLC22A12-201, SLC22A12-001, SLC22A12-004
chr11	47574547	47574894	348	4	5.0177e-05	-0.021947	-0.00845702	CELF1-022, CELF1-001
chr1	2574349	2574885	537	5	4.84431e-07	-0.0292927	-0.00825697	NA
chr11	5645324	5645433	110	3	2.20361e-05	0.11433	0.0385099	AC015691.13-001, TRIM34-001
chr5	177580211	177580365	155	3	5.47344e-05	0.0332347	0.0178303	NHP2-001, NHP2-002, NHP2-004, NHP2-006, NHP2-005, NHP2-003
chr11	33278148	33278493	346	5	4.78261e-05	0.0399984	0.0103225	HIPK3-001, HIPK3-002, HIPK3-201, HIPK3-003, HIPK3-004
chr8	103665964	103666388	425	7	3.25118e-06	-0.0175638	-0.00444867	KLF10-001, KLF10-002
chr1	28261367	28261605	239	5	7.21295e-05	0.0167613	0.00786672	SMPDL3B-002, SMPDL3B-001, SMPDL3B-003, SMPDL3B-004, SMPDL3B-006, SMPDL3B-007
chr12	120315422	120315839	418	3	4.127e-06	-0.0643341	-0.0239822	CIT-001, CIT-005
chr16	69597925	69598417	493	4	7.11043e-06	0.0316686	0.0161641	NFAT5-201, NFAT5-001, NFAT5-002, MIR1538-201, NFAT5-004, NFAT5-202, NFAT5-006, NFAT5-009, NFAT5-003
chr16	6069198	6069731	534	6	8.38147e-06	0.0356787	0.0152512	RBFOX1-009, RBFOX1-010, RBFOX1-014, RBFOX1-013, RBFOX1-003, RBFOX1-004
chr7	27192056	27192656	601	8	1.19752e-05	-0.0193872	0.000700594	RP1-170O19.22-001, RP1-170O19.23-001, HOXA3-008, HOXA6-002
chr19	35531302	35531639	338	7	5.21125e-05	0.0164879	0.00315474	HPN-002, HPN-001, HPN-005, HPN-006, HPN-007
chr16	68270252	68270498	247	7	8.36931e-05	0.0194038	0.0118312	ESRP2-002, ESRP2-001, ESRP2-010, ESRP2-007, RP11-96D1.6-001, ESRP2-006, ESRP2-008, ESRP2-004, ESRP2-009
chr12	56365823	56366516	694	3	1.3467e-05	-0.0492269	-0.0325463	RAB5B-001, RAB5B-003, RAB5B-008, RAB5B-005, PMEL-015, RAB5B-002, RAB5B-006, RAB5B-007, RAB5B-004, CDK2-008
chr3	27770059	27771667	1609	10	2.56858e-06	0.031334	0.0157102	NA
chr4	89378292	89379578	1287	7	1.09278e-09	0.0515389	0.0139323	HERC5-001, HERC5-005
chr14	51562646	51562931	286	5	6.94508e-05	0.0238558	0.011609	TRIM9-001, TRIM9-002, TRIM9-003
chr18	31019946	31020511	566	8	3.11901e-06	-0.0350317	-0.00234732	CCDC178-001, CCDC178-002, CCDC178-005, CCDC178-202, CCDC178-010, CCDC178-008, CCDC178-003, CCDC178-011, CCDC178-006
chr20	50521141	50521374	234	5	5.65439e-07	-0.0243096	0.000806564	RNU7-6P-201
chr17	53341098	53341659	562	4	1.27826e-05	-0.021529	-0.00385348	HLF-001, HLF-002, HLF-003
chr6	108278844	108279781	938	10	2.30703e-07	-0.0136806	-0.00215385	SEC63-001, SEC63-007, SEC63-010, SEC63-002, SEC63-005, RP1-191J18.66-001
chr6	169283989	169284344	356	4	1.69788e-06	-0.0306957	-0.0119478	NA
chr17	51899715	51900887	1173	11	2.57186e-10	0.0448551	0.0203754	KIF2B-001
chr16	85966031	85966545	515	5	1.6879e-05	0.0357079	0.0123077	NA
chr10	75670099	75670903	805	10	4.00629e-10	0.0610933	0.00953099	PLAU-201, PLAU-001, PLAU-202, PLAU-004, PLAU-007, PLAU-005
chr4	40632362	40633269	908	10	1.00916e-07	0.0436197	0.0162033	RBM47-006, RBM47-201, RBM47-010, RBM47-009, RBM47-007, RBM47-008, RBM47-012, RBM47-004, RBM47-005, RBM47-013, RBM47-011
chr10	134361889	134362170	282	6	9.53511e-06	-0.0614194	-0.0174787	NA
chr10	114133235	114133900	666	6	1.83163e-09	-0.0699157	-0.0295527	ACSL5-002, ACSL5-203, ACSL5-003
chr3	187453188	187453973	786	5	8.36315e-09	-0.0984899	-0.0268434	BCL6-004, BCL6-003, BCL6-008, BCL6-007, BCL6-010
chr16	88832065	88832700	636	6	2.07774e-06	-0.0451143	-0.0199774	NA
chr1	1369466	1370138	673	8	1.95874e-05	0.0199753	0.000792033	VWA1-002, VWA1-201, RP4-758J18.10-002, RP4-758J18.10-001, RP4-758J18.10-004, VWA1-004, VWA1-001, VWA1-003
chr5	138862353	138863041	689	6	1.10233e-09	0.0733526	0.0154813	TMEM173-001, TMEM173-007, TMEM173-013, TMEM173-010, TMEM173-012, TMEM173-002, TMEM173-014, TMEM173-006, TMEM173-011, TMEM173-008, TMEM173-015, TMEM173-005, TMEM173-003, TMEM173-004, TMEM173-016
chr4	86851225	86851425	201	6	1.99732e-05	0.0288423	0.0127646	ARHGAP24-002
chr1	235489969	235490339	371	3	2.2641e-05	-0.0127374	-0.0054897	ARID4B-201, GGPS1-001, ARID4B-001, GGPS1-201, ARID4B-004, GGPS1-002, ARID4B-007, ARID4B-010, ARID4B-008, ARID4B-002, GGPS1-005, GGPS1-004, GGPS1-007, GGPS1-003, GGPS1-006, ARID4B-005
chr6	29600583	29601398	816	5	2.4469e-09	0.0192519	0.00287909	GABBR1-201, GABBR1-003, GABBR1-001, GABBR1-015, GABBR1-009, GABBR1-013, GABBR1-016, GABBR1-017, GABBR1-014, GABBR1-005, GABBR1-006
chr11	118889382	118889641	260	4	1.71053e-05	-0.0219058	-0.00668258	TRAPPC4-005, TRAPPC4-002, TRAPPC4-003, TRAPPC4-013, RPS25-002, TRAPPC4-011, TRAPPC4-010, RPS25-001, TRAPPC4-008, RPS25-003, RPS25-008, TRAPPC4-009, RPS25-007, TRAPPC4-007, RPS25-005, TRAPPC4-006, TRAPPC4-004, TRAPPC4-012, TRAPPC4-001, MIR3656-201
chr17	74533504	74534090	587	9	1.45917e-05	0.0225613	0.00243115	CYGB-001, PRCD-002, CYGB-002, PRCD-007
chr22	26875404	26876075	672	11	6.60926e-12	0.0282571	0.00562692	HPS4-201, HPS4-008, HPS4-010, HPS4-011, HPS4-009, HPS4-003
chr17	47901145	47902202	1058	3	2.54341e-12	0.100482	0.0322937	KAT7-020, KAT7-022, KAT7-021
chr19	16653199	16653804	606	10	3.61159e-05	-0.00872495	-0.00304028	CHERP-003, CHERP-001, CHERP-004, CHERP-006, CTD-3222D19.7-002, CTD-3222D19.7-001
chr17	10748125	10748612	488	4	2.02703e-05	-0.0279356	-0.00852711	NA
chr11	63273507	63274030	524	6	4.12549e-08	0.0791581	0.0241997	LGALS12-003, LGALS12-002, LGALS12-001, LGALS12-004, LGALS12-005
chr2	174828875	174829296	422	5	1.79768e-05	-0.0339777	-0.00698316	SP3-001, SP3-002, SP3-003, SP3-201, SP3-007, SP3-005, SP3-008
chr6	32049177	32049622	446	8	3.61218e-05	-0.0226082	-0.00849708	NA
chr6	10747693	10748101	409	6	2.16016e-07	-0.00612336	-0.000905713	TMEM14B-004, TMEM14B-001, TMEM14B-010, TMEM14B-009, TMEM14B-013, TMEM14B-007, TMEM14B-020, TMEM14B-011, TMEM14B-019, TMEM14B-014, TMEM14B-008, TMEM14B-015, TMEM14B-003, RP11-637O19.3-001, TMEM14B-021, TMEM14B-002, TMEM14B-018, SYCP2L-201, RP11-421M1.8-001, RP11-421M1.8-002
chr21	47401109	47401492	384	5	2.37222e-05	-0.0127462	-0.00600486	COL6A1-001
chr14	42078901	42079246	346	3	1.61334e-05	0.0190101	0.012299	LRFN5-004, LRFN5-006, LRFN5-005
chr17	42147463	42148070	608	12	1.52083e-10	0.0374137	0.00736831	G6PC3-001, G6PC3-003, G6PC3-005, G6PC3-002, G6PC3-008, G6PC3-007, G6PC3-006
chr17	27044322	27045548	1227	19	4.96641e-11	0.0403973	0.0154057	RAB34-001, RAB34-004, RPL23A-003, RPL23A-004, RPL23A-009, RAB34-006, RAB34-005, RAB34-018, RAB34-009, RAB34-007, RAB34-019, RAB34-014, RPL23A-001, RAB34-010, RAB34-003, RAB34-201, RAB34-008, RAB34-002, RAB34-017, RAB34-013, RAB34-012, RAB34-011, RAB34-016, RPL23A-002, RAB34-015, RAB34-020, RPL23A-008, RAB34-021, RAB34-022
chr2	237476791	237477359	569	6	2.79813e-07	0.0153718	0.00875599	ACKR3-001, ACKR3-002
chr22	45608023	45609421	1399	14	1.07899e-09	0.0393449	-0.00904911	KIAA0930-004, KIAA0930-009, KIAA0930-012, KIAA0930-201, KIAA0930-003, KIAA0930-011, KIAA0930-010
chr1	15585704	15586166	463	3	4.30026e-05	-0.0316099	-0.0192508	NA
chr12	113415459	113417284	1826	11	6.48358e-15	0.104608	0.024147	OAS2-001, OAS2-002, OAS2-003, OAS2-005, OAS2-006
chr6	134495829	134496341	513	5	1.56847e-07	-0.0186068	-0.00571524	SGK1-009, SGK1-019, SGK1-011, SGK1-010, SGK1-028, SGK1-007, SGK1-018, SGK1-016, SGK1-014, SGK1-012, SGK1-013, SGK1-029, SGK1-015, SGK1-025, SGK1-026, SGK1-027
chr22	30663316	30663901	586	3	7.48739e-06	0.035018	0.0136636	OSM-001, OSM-003, OSM-002
chr20	25039002	25039314	313	4	2.16311e-05	0.0129244	0.00172619	ACSS1-001, ACSS1-002, ACSS1-201
chr12	124911279	124912182	904	8	2.96126e-15	-0.0482944	-0.0164529	NA
chr11	504301	504937	637	8	1.09228e-05	0.0259269	0.0108839	RNH1-201, RNH1-011, RNH1-012, RNH1-008, RNH1-018, RNH1-025, RNH1-017, RNH1-016, RNH1-019, RNH1-020, RNH1-010, RNH1-009
chr2	66663813	66666684	2872	18	7.40551e-09	0.0328126	0.00846018	MEIS1-001, MEIS1-003, MEIS1-201, MEIS1-010, MEIS1-006, MEIS1-AS2-001, MEIS1-202, MEIS1-011, MEIS1-002, MEIS1-005, MEIS1-008, MEIS1-016, MEIS1-017
chr20	42542859	42543232	374	4	4.25555e-05	-0.0453849	-0.0179093	TOX2-003, TOX2-002, TOX2-006
chr1	90287038	90287507	470	7	3.25157e-06	-0.0210309	-0.00329161	LRRC8D-001, LRRC8D-002, LRRC8D-004, RP5-943J3.2-001
chr6	32063991	32064218	228	7	6.0692e-05	-0.042057	-0.0196561	NA
chr6	64281439	64281996	558	9	3.52894e-06	0.0576819	0.0173315	PTP4A1-201, PTP4A1-004, PTP4A1-003, PTP4A1-005, RP5-1148A21.3-001
chr16	31482607	31483774	1168	14	5.08851e-08	0.0209038	0.00430704	TGFB1I1-201, TGFB1I1-002, TGFB1I1-001, TGFB1I1-017, TGFB1I1-018, TGFB1I1-015, TGFB1I1-007, TGFB1I1-003, TGFB1I1-005, TGFB1I1-020, TGFB1I1-012, TGFB1I1-006, TGFB1I1-016, TGFB1I1-004, TGFB1I1-019, TGFB1I1-014, TGFB1I1-021
chr7	28724993	28725676	684	7	2.66243e-06	-0.0238609	0.000774405	CREB5-003, CREB5-011, CREB5-014
chr1	151512215	151513502	1288	12	1.45326e-14	0.0451416	0.00847577	TUFT1-201, TUFT1-008, TUFT1-006, TUFT1-010, RP11-74C1.4-001, TUFT1-012, TUFT1-202
chr19	34302242	34302567	326	3	2.96095e-06	0.0538927	0.0164203	NA
chr12	122711476	122712381	906	11	6.62099e-10	-0.0672263	-0.0203964	DIABLO-012, DIABLO-004, DIABLO-002, DIABLO-201, DIABLO-003, DIABLO-008, DIABLO-005, DIABLO-006, DIABLO-007, DIABLO-015, DIABLO-013, DIABLO-014
chr22	23263903	23263983	81	3	5.6631e-06	-0.0474651	-0.0186159	IGLJ7-001, IGLC7-001
chr22	17565149	17566297	1149	9	9.29153e-09	-0.0223173	0.000134656	IL17RA-001, IL17RA-003, IL17RA-004
chr1	25290947	25291720	774	8	4.18111e-06	-0.017758	-0.00663277	RUNX3-002, RUNX3-201, RUNX3-003
chr2	85640762	85641593	832	12	1.3066e-05	0.0254605	0.00731019	CAPG-003, CAPG-002, CAPG-009, CAPG-008, CAPG-010, CAPG-006
chr17	38498098	38499096	999	9	2.03994e-07	0.0510607	0.0182665	RARA-004, RARA-003, RARA-010, CTD-2267D19.2-001
chr7	156798258	156798810	553	3	3.8421e-07	-0.0170331	-0.00575044	MNX1-AS2-001
chr2	231789465	231790037	573	4	2.53544e-08	-0.0215309	-0.00399045	GPR55-201, GPR55-003, GPR55-002
chr13	113655538	113656212	675	12	4.60896e-06	0.0230263	0.0103271	MCF2L-003, MCF2L-018, MCF2L-030, MCF2L-203, MCF2L-031
chr17	80875493	80876531	1039	9	1.13778e-09	0.100205	-0.000820123	RP11-497H17.1-001, TBCD-020
chr19	55549722	55549842	121	6	8.77104e-05	-0.0363335	-0.0175253	GP6-002, GP6-003, GP6-001
chr9	110045382	110045566	185	4	4.16969e-05	-0.0110745	-0.00539972	RAD23B-001, RAD23B-201, RAD23B-002, RAD23B-003
chr2	7016367	7018885	2519	12	5.55312e-12	0.134821	0.0428972	RSAD2-001, RSAD2-002, RSAD2-005, RSAD2-201
chr6	31589926	31590870	945	13	3.92127e-11	-0.0956014	-0.0250982	SNORA38-201, PRRC2A-001, PRRC2A-002, PRRC2A-013, PRRC2A-003
chr4	128553617	128553930	314	7	3.84709e-05	0.00946458	0.00157451	INTU-201, INTU-003, INTU-004, INTU-002
chr12	54070891	54071672	782	10	2.31243e-06	0.0336747	0.00881432	ATP5G2-002, ATP5G2-003, ATP5G2-006, ATP5G2-007, ATP5G2-004, ATP5G2-010
chr19	38183055	38183418	364	9	7.66016e-05	0.0146601	-0.00293871	ZNF781-001, ZNF781-004, ZFP30-014, ZFP30-012, CTD-2528L19.3-001, ZFP30-013, ZNF781-002, ZNF781-003
chr7	157179773	157180126	354	7	1.54083e-06	-0.0718395	-0.018957	NA
chr15	26109394	26109614	221	6	3.25547e-06	0.0509994	0.0237154	ATP10A-001, ATP10A-003, ATP10A-002, RP11-2C7.1-001
chr18	77439471	77440287	817	5	2.98321e-06	-0.00569212	-0.00336256	CTDP1-002, CTDP1-001, RP11-567M16.3-001, CTDP1-007, CTDP1-005, CTDP1-003
chr14	69445496	69445844	349	3	6.61963e-05	-0.0067888	-0.00330533	ACTN1-001, ACTN1-007, ACTN1-005, ACTN1-002, ACTN1-006, ACTN1-015, ACTN1-013, ACTN1-AS1-001, ACTN1-AS1-002, ACTN1-012, ACTN1-010, ACTN1-011, ACTN1-014
chr3	51423030	51423232	203	3	6.33487e-05	-0.00984417	-0.00159646	MANF-003, MANF-002, MANF-004, MANF-001
chr17	80009465	80010313	849	6	5.2269e-07	-0.0162329	-0.00289539	GPS1-004, RFNG-001, GPS1-003, GPS1-201, GPS1-007, GPS1-006, RFNG-009, RFNG-008, GPS1-019, GPS1-001, GPS1-015, RFNG-011, GPS1-016, GPS1-018, GPS1-010, GPS1-021, RFNG-006, RFNG-013, RFNG-004, GPS1-017, GPS1-013, GPS1-008, RFNG-002, GPS1-022, GPS1-012, RFNG-005, GPS1-014, GPS1-011, GPS1-026, GPS1-020, GPS1-005, RFNG-010, RFNG-007, RFNG-012, GPS1-009
chr8	27461705	27461876	172	3	3.56366e-05	-0.0254586	-0.0068213	CLU-020, CLU-019
chr4	89205145	89205728	584	5	5.63678e-06	-0.00953623	-0.000312866	PPM1K-009, PPM1K-201, RP11-10L7.1-001, PPM1K-007, PPM1K-003, PPM1K-004, PPM1K-006, PPM1K-005, PPM1K-002, PPM1K-001
chr21	37506514	37507390	877	8	7.25661e-06	0.0348017	0.00180845	CBR3-001, RPS9P1-001
chr1	233464033	233464510	478	4	9.8989e-06	-0.0079049	-0.00389745	MLK4-002, MLK4-001
chr7	77428661	77428849	189	9	1.6171e-06	-0.0114488	-0.00506375	TMEM60-001, PHTF2-002, PHTF2-003, PHTF2-004, PHTF2-001, PHTF2-010
chr8	92053063	92053718	656	6	3.68844e-05	0.0113915	0.00375237	TMEM55A-001, TMEM55A-005, TMEM55A-003, TMEM55A-004, TMEM55A-002
chr11	64884491	64884499	9	3	2.84929e-05	-0.00704897	-0.00167525	ZNHIT2-001, AP003068.12-001, ZNHIT2-002
chr9	140348828	140349197	370	7	2.93504e-09	0.0326745	0.00976344	NSMF-004, NSMF-003, NSMF-006, NSMF-005, NSMF-207
chr19	38806145	38806874	730	11	1.22045e-06	-0.0148581	-0.00376584	YIF1B-010, YIF1B-002, YIF1B-001, YIF1B-014, YIF1B-008, YIF1B-013, YIF1B-012, YIF1B-005, YIF1B-003, YIF1B-011, YIF1B-004
chr6	37665051	37665870	820	4	1.87816e-14	-0.0219806	-0.00299859	MDGA1-201, MDGA1-001, MDGA1-003, MDGA1-007
chr10	17271006	17271519	514	8	1.83651e-05	0.0151949	0.00308726	VIM-001, VIM-008, VIM-003, VIM-004, VIM-005, VIM-007, VIM-002, VIM-006, VIM-201, VIM-AS1-002
chr7	1641705	1642224	520	4	2.79496e-07	0.0350093	0.00549059	NA
chr5	172753646	172753924	279	4	5.25091e-05	-0.0760519	-0.0302457	STC2-004, STC2-003, STC2-006
chr11	763133	763485	353	3	5.86766e-05	-0.0210166	-0.00949831	TALDO1-003, TALDO1-008
chr17	46622012	46622154	143	4	1.18695e-05	0.0277857	0.0084008	HOXB2-001, HOXB-AS1-001, HOXB-AS1-004, HOXB2-003, HOXB-AS1-002, HOXB-AS1-003, HOXB2-002, HOXB2-004
chr21	32931732	32932496	765	9	6.22675e-06	-0.0237887	0.00208192	TIAM1-001, AP000251.3-001, TIAM1-002
chr3	238931	239665	735	8	1.33126e-05	0.028413	0.0123437	CHL1-001, CHL1-002, CHL1-007, CHL1-006, CHL1-008, CHL1-AS2-003, CHL1-AS2-002, CHL1-AS2-001, CHL1-003, CHL1-005, CHL1-009, CHL1-004
chr6	2876762	2877211	450	5	9.64596e-07	0.0344175	0.0107181	RP11-420G6.4-002
chr6	20212269	20212978	710	6	9.06765e-09	-0.00822234	-0.0035134	MBOAT1-001, RP11-239H6.2-001, MBOAT1-201, MBOAT1-202
chr17	8152642	8153022	381	6	6.72361e-06	-0.00733454	-0.00324506	PFAS-001, CTC1-001, CTC1-002, PFAS-201, PFAS-002, PFAS-008, CTC1-004, PFAS-007, PFAS-005
chr16	12183789	12184307	519	9	5.76165e-07	-0.0275064	0.00220243	RP11-276H1.3-001
chr3	188664632	188665466	835	11	2.07822e-06	-0.0377771	0.00132428	TPRG1-002, TPRG1-AS1-001
chr8	56791576	56791882	307	5	3.08005e-06	0.0280315	0.0117431	LYN-002, LYN-003
chr10	24755249	24755359	111	3	4.97716e-05	0.0810035	0.0350565	KIAA1217-010, KIAA1217-007, KIAA1217-011
chr8	33330294	33330584	291	4	1.99033e-06	-0.00959626	-0.00230358	FUT10-001, FUT10-201, FUT10-006, FUT10-013, FUT10-009, FUT10-002
chr4	7735958	7736472	515	4	1.93377e-09	0.0172667	0.00297468	SORCS2-003
chr3	147105899	147106489	591	4	3.16965e-06	0.0226127	0.0102453	ZIC4-AS1-001, ZIC4-017
chr4	154711457	154712145	689	10	6.51792e-06	0.036643	0.0133547	SFRP2-001
chr11	2421572	2421773	202	6	2.14634e-05	-0.0232562	-0.00796439	TSSC4-001, TSSC4-003, TSSC4-002, TSSC4-005, TSSC4-004, TSSC4-006, TSSC4-201, TSSC4-007, TSSC4-008
chr19	14591203	14591345	143	3	5.15228e-05	-0.030763	-0.0140618	GIPC1-002, GIPC1-004, GIPC1-012
chr17	46659751	46660097	347	7	5.55112e-05	0.025364	0.0114032	HOXB3-005, MIR10A-001
chr1	8585852	8586297	446	6	6.73116e-07	0.0162511	0.004479	RERE-002, RERE-007, RERE-017
chr2	105488809	105489429	621	9	8.18637e-06	-0.0553576	-0.00701154	LINC01159-001, LINC01159-002
chr11	66059064	66059164	101	5	3.45629e-05	-0.0281842	-0.012524	TMEM151A-001
chr6	46655306	46655729	424	10	2.5562e-05	0.017935	0.0092266	TDRD6-001, RP11-446F17.3-001, RP11-446F17.3-002, TDRD6-201, RP11-446F17.3-003
chr12	124428889	124429295	407	7	2.77412e-07	-0.0739303	-0.0248746	CCDC92-009, CCDC92-008
chr4	15964743	15965434	692	9	1.70216e-06	0.0638113	0.0158229	FGFBP2-001
chr20	44035415	44036136	722	6	1.47552e-11	0.0397887	0.0184415	DBNDD2-004, DBNDD2-002, DBNDD2-010, DBNDD2-006, DBNDD2-008, DBNDD2-001, DBNDD2-003, DBNDD2-005, DBNDD2-012, TP53TG5-004, TP53TG5-003, TP53TG5-002
chr19	41882327	41882741	415	7	9.79256e-06	0.0409262	0.0093043	TMEM91-013, TMEM91-004, TMEM91-001, TMEM91-005, TMEM91-006, TMEM91-012, CTC-435M10.3-001, TMEM91-003, TMEM91-007, TMEM91-009, TMEM91-008, BCKDHA-201
chr19	11215861	11216364	504	5	1.36556e-05	-0.0338464	-0.00182428	LDLR-010, LDLR-011
chr1	150978905	150979518	614	6	2.67898e-08	0.0219584	0.00697997	PRUNE-201, PRUNE-001, FAM63A-002, FAM63A-007, FAM63A-005, PRUNE-005, PRUNE-003, PRUNE-002, PRUNE-009, PRUNE-010, PRUNE-006, PRUNE-007, FAM63A-003, PRUNE-008, FAM63A-006
chr4	6784379	6785192	814	5	1.5112e-09	-0.0405155	-0.00890272	KIAA0232-001, KIAA0232-201, KIAA0232-003, KIAA0232-004
chr1	28908226	28909005	780	9	7.43e-08	-0.0153458	-0.00266746	SNHG12-201, SNHG12-202, SNHG12-203, SNHG12-012, SNHG12-008, SNHG12-009, SNHG12-007, SNHG12-003, SNHG12-004, SNHG12-011, SNHG12-006, SNHG12-005, SNHG12-010, SNHG12-002, SNHG12-001
chr21	40751816	40752664	849	11	4.49396e-06	0.0275524	-0.00364295	WRB-001, WRB-002, WRB-003, WRB-008, WRB-005, WRB-201
chr6	10426099	10426657	559	8	7.64497e-09	0.0171401	0.00119559	RP1-290I10.3-001
chr5	140613383	140613998	616	9	1.67587e-05	-0.0478671	0.00339769	PCDHB18-001, PCDHB18-002
chr11	1989507	1990435	929	6	2.16308e-06	-0.0363081	-0.0188405	NA
chr2	201170384	201171294	911	12	1.05019e-06	0.0236402	0.00464249	SPATS2L-001, SPATS2L-008, SPATS2L-005, SPATS2L-003, SPATS2L-023, SPATS2L-002, SPATS2L-004, SPATS2L-016, SPATS2L-017, SPATS2L-011, SPATS2L-012, SPATS2L-013, SPATS2L-014, SPATS2L-020, SPATS2L-015, SPATS2L-006, SPATS2L-018, SPATS2L-009
chr6	31430791	31431969	1179	14	2.0017e-18	0.0792887	0.018824	XXbac-BPG181B23.6-001, HCP5-003, HCP5-004, HCP5-201
chr20	30555908	30556611	704	4	7.77051e-07	-0.0204764	-0.00585627	XKR7-001
chr1	92414221	92414793	573	8	7.69515e-06	-0.0326326	-0.0137051	BRDT-008, BRDT-001, BRDT-002, BRDT-201, BRDT-202, BRDT-004, BRDT-005, BRDT-012, BRDT-003, BRDT-013, BRDT-007, BRDT-016, BRDT-017, BRDT-011, BRDT-009, BRDT-010, BRDT-015, BRDT-019, BRDT-020
chr22	24236375	24236724	350	9	5.84809e-06	-0.0184155	-0.00487325	MIF-001, MIF-002, MIF-003
chr21	15755380	15755538	159	4	4.91541e-05	-0.00725764	-0.00257289	HSPA13-001, HSPA13-002, HSPA13-201
chr2	27294705	27295120	416	8	1.67637e-05	-0.00935939	-0.0012623	OST4-003, OST4-002, OST4-001
chr16	57562452	57562841	390	3	6.6686e-06	-0.0471178	-0.0173789	NA
chr17	43394337	43395133	797	11	1.14115e-06	-0.0285655	-0.0046346	MAP3K14-201, MAP3K14-001
chr14	58893467	58893894	428	5	1.78592e-06	-0.00984752	-0.00382337	TIMM9-008, KIAA0586-002, KIAA0586-003, TIMM9-001, KIAA0586-004, KIAA0586-008, TIMM9-012, KIAA0586-012, TIMM9-003, TIMM9-002, KIAA0586-010, TIMM9-010, TIMM9-009, KIAA0586-001, TIMM9-011, KIAA0586-009, TIMM9-005
chr1	110162465	110163645	1181	15	1.34218e-08	0.0238318	-0.000943083	AMPD2-011, AMPD2-001, AMPD2-006, AMPD2-002, AMPD2-016, AMPD2-004, AMPD2-020, AMPD2-013, AMPD2-018, AMPD2-017, AMPD2-005, AMPD2-015
chr22	31002362	31003655	1294	16	2.20407e-07	0.0285324	0.00534843	TCN2-001, PES1-003, PES1-002, TCN2-002, TCN2-003, TCN2-004, TCN2-005, PES1-012, PES1-007
chr12	29533733	29534250	518	7	1.02997e-05	-0.00939497	-0.00143373	ERGIC2-001, ERGIC2-002, ERGIC2-007, ERGIC2-011, ERGIC2-003, ERGIC2-004
chr17	38465217	38465510	294	9	2.60666e-06	0.030844	0.0109899	RARA-001, RARA-008
chr8	141521209	141521446	238	6	3.46187e-05	-0.0289642	-0.0078946	CHRAC1-001, CHRAC1-003, CHRAC1-002, CHRAC1-004
chr16	89921695	89922611	917	8	1.2685e-10	-0.0658686	-0.0184337	SPIRE2-007
chr6	31779308	31779728	421	7	8.83585e-07	0.0547983	0.00860592	NA
chr19	13133343	13135494	2152	14	1.49292e-10	-0.0701007	0.00551324	NFIX-201, NFIX-003, NFIX-006, NFIX-005, NFIX-011, NFIX-007, NFIX-002, NFIX-004, NFIX-010
chr6	33265133	33265605	473	10	1.79105e-05	0.0351552	0.0102523	RGL2-009, RGL2-004, RGL2-204, RGL2-011, RGL2-007, RGL2-010, RGL2-002, RGL2-006, RGL2-005, RGL2-003, RGL2-001
chr7	90032579	90033097	519	8	3.45386e-05	0.0142961	-7.8295e-05	CLDN12-001, CLDN12-013, CLDN12-002, CLDN12-005, CLDN12-011, CLDN12-017, CTB-13L3.1-001, CLDN12-006, CLDN12-004, CLDN12-016, CLDN12-008, CLDN12-007, CLDN12-201
chr2	240291426	240291958	533	4	3.90468e-06	0.0295046	0.0119901	NA
chr14	23356251	23356614	364	3	7.55067e-10	0.0243643	0.00672797	NA
chr18	77794335	77794836	502	6	9.97618e-06	-0.0173923	-0.00587744	RBFA-002, RBFA-001, RP11-795F19.5-002, RP11-795F19.5-001, TXNL4A-002, RBFA-006, TXNL4A-006, RBFA-003, TXNL4A-004
chr16	53543684	53544098	415	4	4.29157e-09	-0.0392002	-0.0205378	NA
chr11	101000164	101000992	829	8	1.47173e-07	0.0204079	0.00879312	PGR-006, PGR-001, PGR-007, PGR-004, PGR-002, PGR-005
chr7	42951217	42952945	1729	11	4.93513e-07	-0.105497	-0.0136805	C7orf25-001, C7orf25-003, C7orf25-006, C7orf25-005, C7orf25-002, C7orf25-201
chr19	10444017	10444815	799	6	5.01322e-06	-0.0197316	-0.00402666	RAVER1-001, RAVER1-004, RAVER1-003, ICAM3-011, ICAM3-009
chr11	85955165	85955457	293	4	5.49236e-05	-0.0127079	-0.00284517	EED-001, EED-003, EED-014, EED-004, EED-002, EED-006
chr2	74208590	74209160	571	7	5.56857e-05	0.0442114	0.000931495	DGUOK-AS1-003, DGUOK-AS1-001, DGUOK-AS1-002
chr1	67772565	67773044	480	5	9.5721e-06	-0.0793299	-0.014928	IL12RB2-001, IL12RB2-201, IL12RB2-202, IL12RB2-203
chr15	93631182	93631991	810	10	3.39799e-11	-0.0249591	-0.00683257	RGMA-001, RGMA-203, RGMA-009, RGMA-008
chr13	43565399	43567153	1755	14	8.35616e-68	0.293222	0.0364715	EPSTI1-001, EPSTI1-003, EPSTI1-010, EPSTI1-002, EPSTI1-005, EPSTI1-008, EPSTI1-006, EPSTI1-004, EPSTI1-007
chr7	77649177	77649564	388	4	3.78274e-17	0.0211771	0.00447443	NA
chr16	69166150	69166672	523	9	9.7762e-08	-0.0418771	-0.0110288	CHTF8-201, CIRH1A-001, CIRH1A-003, CHTF8-002, CHTF8-001, CHTF8-003, CHTF8-006, CHTF8-004, CHTF8-005, CHTF8-007, CIRH1A-004, CIRH1A-002, CIRH1A-006, CIRH1A-010, CIRH1A-011, CIRH1A-007, CIRH1A-009, CHTF8-010, CIRH1A-008, CIRH1A-012
chr7	39989544	39990544	1001	9	2.16016e-07	-0.0217304	-0.00269786	CDK13-001, CDK13-002, RP11-467D6.1-001
chr6	32807895	32808752	858	6	4.64835e-10	0.0675159	0.0298713	TAP2-001, TAP2-002, TAP2-001, PSMB8-005
chr2	122042701	122043569	869	8	2.31009e-05	-0.0320643	-0.00430843	TFCP2L1-001
chr6	26988107	26988289	183	7	6.626e-05	-0.0227249	-0.00279102	LINC00240-002, LINC00240-001, TRNAI2-201
chr6	137143367	137143711	345	9	1.0215e-05	0.0138755	0.0027996	PEX7-001, PEX7-002, PEX7-201
chr6	37137464	37137824	361	7	2.66393e-05	-0.0227845	-0.00389525	PIM1-003
chr4	39481907	39482781	875	8	9.76876e-12	-0.0785133	-0.0244296	RP11-472B18.1-001, RP11-472B18.1-003, RP11-472B18.1-004
chr3	158390329	158391040	712	12	3.13043e-06	-0.0128955	-0.00377523	LXN-001
chr15	69111367	69112064	698	4	3.95286e-07	-0.0658445	-0.0211455	ANP32A-006, ANP32A-003, ANP32A-001, ANP32A-007, ANP32A-008, ANP32A-005, SPESP1-003, ANP32A-010
chr11	27741916	27743258	1343	11	1.44373e-05	0.0219582	0.00627192	BDNF-018, BDNF-003, BDNF-002, BDNF-001, BDNF-004
chr5	161275123	161275588	466	7	3.03899e-05	-0.0181673	-0.00215101	GABRA1-002, GABRA1-005, GABRA1-201, GABRA1-001, GABRA1-004, GABRA1-202, GABRA1-006, GABRA1-007
chr19	21511996	21512378	383	7	1.97081e-05	-0.0283032	-0.00500854	ZNF708-001, ZNF708-002, ZNF708-004, ZNF708-003
chr17	74497603	74498163	561	7	5.26667e-06	0.0298219	0.00203804	RHBDF2-001, RHBDF2-201, RHBDF2-010, RHBDF2-008, RHBDF2-011, RHBDF2-009, RHBDF2-002, RHBDF2-012, RHBDF2-019, RHBDF2-018
chr6	31650735	31651070	336	11	4.94995e-06	-0.055618	-0.0176449	LY6G5C-203, LY6G5C-001, LY6G5C-007, LY6G5C-002, LY6G5C-008
chr3	48471218	48471995	778	10	7.06276e-06	0.0335796	0.0124727	PLXNB1-001, PLXNB1-201, PLXNB1-003, PLXNB1-202, PLXNB1-019
chr2	176963948	176964404	457	5	2.0008e-07	0.0328177	0.0105994	HOXD12-002, HOXD12-001
chr12	56545810	56546315	506	10	3.86245e-05	-0.0169799	-0.00383561	MYL6B-201, MYL6B-002, MYL6B-006, MYL6B-005, MYL6B-001, MYL6B-004, MYL6B-011, MYL6B-003
chr5	50679147	50679374	228	7	3.22654e-05	0.0192513	0.00483247	ISL1-001, ISL1-003, CTD-2314G24.2-001
chr21	33031392	33032007	616	10	4.36671e-05	-0.0138555	-0.00149408	SOD1-001, SOD1-002, AP000253.1-001, SOD1-003, SOD1-004
chr7	19184273	19185407	1135	9	9.4264e-08	0.025356	0.00645714	FERD3L-001, AC003986.5-001
chr21	42791359	42792516	1158	10	3.57053e-13	0.145375	0.0203567	MX1-001, MX1-007, MX1-006, MX1-005
chr6	143998961	143999715	755	11	1.02347e-07	0.0427271	0.0134947	PHACTR2-006, PHACTR2-011, PHACTR2-007, PHACTR2-003, PHACTR2-002, PHACTR2-008, PHACTR2-009
chr12	50560863	50561094	232	4	1.69807e-05	-0.0102343	-0.00315582	CERS5-001, CERS5-003, CERS5-201, CERS5-002, CERS5-026, CERS5-012, CERS5-011, CERS5-004, CERS5-007, CERS5-010, CERS5-013, CERS5-008, CERS5-025, CERS5-027
chr2	230451648	230452311	664	8	1.15644e-06	0.0203653	0.00144927	DNER-002
chr17	33775475	33776554	1080	12	1.33388e-07	0.0534798	0.0170247	SLFN13-002, SLFN13-009, SLFN13-008, SLFN13-004, SLFN13-001, SLFN13-006, SLFN13-007, SLFN13-003, SLFN13-202
chr13	49550203	49550872	670	10	1.19142e-05	-0.00755376	-0.00150974	FNDC3A-001, FNDC3A-004, FNDC3A-003, FNDC3A-201
chr11	914329	915440	1112	12	1.97654e-07	0.0712897	-0.00594699	CHID1-201, CHID1-203, CHID1-008, CHID1-007, CHID1-005, CHID1-006
chr7	151574048	151574642	595	8	3.09004e-05	-0.019656	-0.00209581	PRKAG2-001, PRKAG2-AS1-001, PRKAG2-AS1-002, PRKAG2-007, PRKAG2-005, PRKAG2-006
chr15	44068804	44069518	715	10	2.2481e-05	0.0300934	-5.88454e-06	ELL3-001, SERF2-001, ELL3-004, ELL3-003, SERF2-012, ELL3-009, ELL3-006, ELL3-005, ELL3-007, ELL3-008
chr7	134001673	134002364	692	10	1.03918e-05	0.0490122	0.00357661	SLC35B4-001, SLC35B4-002, SLC35B4-003
chr10	49892741	49893549	809	15	6.23792e-06	0.0242528	0.00591492	WDFY4-008
chr7	105028539	105030168	1630	9	6.08682e-12	0.0333328	-0.00197033	SRPK2-008, SRPK2-013, SRPK2-009, SRPK2-015, SRPK2-014
chr15	44580517	44581013	497	10	2.31681e-05	0.0469002	0.00290508	CASC4-001, CASC4-002, CASC4-201, CASC4-004, CASC4-005, CASC4-007, CASC4-006
chr6	43139670	43140016	347	8	1.12562e-05	-0.0113049	-0.00302891	SRF-001, SRF-201
chr1	101704656	101705237	582	3	2.53474e-05	-0.0427423	-0.0110104	S1PR1-002
chr2	24306908	24307957	1050	12	1.03918e-05	0.0288909	0.000287881	TP53I3-001, TP53I3-201, TP53I3-002, TP53I3-005, TP53I3-006, TP53I3-003, TP53I3-004
chr17	79849429	79850075	647	15	3.9257e-07	-0.0170221	-0.00441201	ALYREF-201, ANAPC11-003, ANAPC11-001, ANAPC11-006, ALYREF-001, ALYREF-002, ALYREF-003, ANAPC11-005, ANAPC11-009, ANAPC11-015, ANAPC11-010, ANAPC11-004, ANAPC11-002, ANAPC11-013, ANAPC11-020, ANAPC11-021, ANAPC11-016, ANAPC11-017, ANAPC11-011, ANAPC11-012, ANAPC11-019, ANAPC11-018, ANAPC11-014
chr17	6658500	6659562	1063	12	1.82979e-06	0.0446616	0.0134401	XAF1-002, XAF1-001, XAF1-201, XAF1-202, XAF1-018, XAF1-005, XAF1-007, XAF1-010, XAF1-009, XAF1-020, XAF1-014, XAF1-016, XAF1-011, XAF1-006, XAF1-013, XAF1-019, XAF1-003, XAF1-015, XAF1-017, XAF1-021
chr11	61159047	61160490	1444	14	5.55763e-09	-0.0413359	-0.00633472	TMEM216-201, TMEM216-004, TMEM216-001, TMEM216-002, TMEM216-003
chr12	81471311	81471757	447	8	5.03814e-05	0.0159255	0.00612828	ACSS3-002, ACSS3-001
chr7	150864521	150865207	687	10	1.12244e-05	-0.0203856	-0.00371421	GBX1-001
chr2	11969958	11970561	604	5	1.55578e-08	0.0473622	0.00772378	NA
chr20	2820927	2821816	890	15	3.34421e-07	-0.0258272	-0.00274428	PCED1A-001, PCED1A-003, VPS16-001, VPS16-003, VPS16-004, PCED1A-007, PCED1A-002, VPS16-005, PCED1A-004, PCED1A-006
chr11	66034681	66035105	425	13	9.13159e-06	0.0218106	-0.000358422	RAB1B-001, RAB1B-003, RP11-867G23.1-001, RP11-867G23.2-001
chr6	33179949	33181227	1279	15	3.97375e-10	-0.0406578	0.000306949	NA
chr19	38397154	38398389	1236	13	1.3369e-07	0.0107333	-0.00222815	SIPA1L3-001, WDR87-002, WDR87-001, WDR87-003, SIPA1L3-004
chr1	35250229	35250735	507	6	4.81377e-06	-0.0311982	-0.00781248	NA
chr12	71003108	71003964	857	10	8.01378e-06	0.0124279	0.00139425	PTPRB-007, PTPRB-201, PTPRB-008, PTPRB-010, PTPRB-009
chr8	53626936	53627771	836	12	1.25064e-07	-0.0136406	-0.00280686	RB1CC1-001, RB1CC1-002, RB1CC1-004, RB1CC1-005, RB1CC1-003, RB1CC1-009
chr19	32836297	32836832	536	10	6.13228e-06	-0.0206415	-0.00251666	ZNF507-002, ZNF507-006, ZNF507-003, ZNF507-001
chr7	92462706	92463390	685	9	5.8774e-07	-0.0123148	-0.0022691	CDK6-001, CDK6-004
chr14	74100482	74100987	506	9	6.06963e-07	0.0316906	0.00925172	RP3-414A15.10-002, RP3-414A15.10-001
chr20	25603976	25605178	1203	17	7.28757e-07	-0.0347065	-0.00508268	NANP-001, ZNF337-AS1-004, ZNF337-AS1-003, ZNF337-AS1-005, ZNF337-AS1-006, ZNF337-AS1-001
chr8	1105035	1105957	923	8	6.07286e-09	-0.0291839	0.00171566	NA
chr2	70314274	70315091	818	9	6.61544e-08	-0.01058	-0.00296175	PCBP1-001, PCBP1-AS1-024, PCBP1-AS1-017, PCBP1-AS1-028, PCBP1-AS1-005, PCBP1-AS1-006, PCBP1-AS1-034, PCBP1-AS1-038, PCBP1-AS1-025, PCBP1-AS1-018, PCBP1-AS1-003, PCBP1-AS1-023, PCBP1-AS1-021, PCBP1-AS1-022, PCBP1-AS1-015, PCBP1-AS1-032, PCBP1-AS1-011, PCBP1-AS1-030, PCBP1-AS1-007, PCBP1-AS1-039, PCBP1-AS1-019, PCBP1-AS1-012, PCBP1-AS1-027, PCBP1-AS1-008, PCBP1-AS1-001, PCBP1-AS1-040, PCBP1-AS1-036…
chr20	33104052	33104384	333	9	8.04351e-05	-0.00729353	-0.003403	DYNLRB1-003, DYNLRB1-002, DYNLRB1-004, DYNLRB1-201, DYNLRB1-001
chr4	15779364	15780522	1159	10	4.99992e-13	0.0448059	0.0127466	CD38-001, CD38-002, CD38-004, CD38-003
chr5	14871469	14872612	1144	12	2.10811e-12	-0.0353154	-0.00831374	ANKH-001, ANKH-002, ANKH-003, CTB-40H15.4-001
chr2	203130213	203130955	743	12	7.36273e-11	-0.114637	-0.00706502	NOP58-001, NOP58-006, NOP58-007, NOP58-003, NOP58-002, NOP58-009
chr10	75173374	75174197	824	11	1.22092e-06	-0.00858584	-0.000770273	ANXA7-002, ANXA7-001, ANXA7-003, ANXA7-201
chr1	150206972	150208087	1116	11	2.16178e-11	0.0431437	0.00011898	ANP32E-001, ANP32E-004, ANP32E-003, ANP32E-201, ANP32E-002, RNU2-17P-201, ANP32E-005, ANP32E-007, ANP32E-006, ANP32E-008
chr2	28974697	28975347	651	4	4.1628e-06	-0.0226827	-0.0064352	PPP1CB-003, PPP1CB-201, PPP1CB-001, PPP1CB-006, PPP1CB-008, PPP1CB-005, PPP1CB-004, PPP1CB-007
chr22	19842443	19843009	567	7	2.70183e-07	-0.0207486	-0.00320368	C22orf29-002, GNB1L-001, GNB1L-003, GNB1L-005, C22orf29-003, C22orf29-001, C22orf29-005, GNB1L-004, GNB1L-002, GNB1L-006, C22orf29-004
chr15	48623422	48623668	247	5	2.5963e-05	-0.0197877	-0.00492603	DUT-001, DUT-003, DUT-010, DUT-009, DUT-006, DUT-002, RP11-154J22.1-001, DUT-008, DUT-004, DUT-007, RP11-154J22.1-002
chr13	21347357	21348215	859	7	1.39274e-09	-0.0332339	-0.00539386	N6AMT2-001, N6AMT2-002, N6AMT2-004
chr13	67803895	67804744	850	12	1.68986e-07	0.0161433	-0.00033729	PCDH9-201, PCDH9-002, PCDH9-003, PCDH9-001, PCDH9-202
chr10	106400259	106400880	622	8	3.36117e-06	0.0180696	0.00178623	SORCS3-001
chr16	30194416	30194815	400	6	4.92515e-05	-0.0103698	-0.00309755	CORO1A-001, CORO1A-017, CORO1A-012, CORO1A-016, CORO1A-014, CORO1A-005, RP11-455F5.5-001, CORO1A-008, RP11-455F5.5-003, RP11-455F5.5-002, CORO1A-003, CORO1A-004, CORO1A-011, CORO1A-009, CORO1A-013, CORO1A-002, CORO1A-010
chr17	74722648	74723064	417	12	1.08268e-05	-0.0244524	-0.00610606	JMJD6-003, METTL23-001, JMJD6-004, JMJD6-001, JMJD6-002, JMJD6-005, METTL23-003, METTL23-004, METTL23-009, METTL23-005, METTL23-013, METTL23-006, METTL23-008, METTL23-011, METTL23-002, METTL23-012, METTL23-010
chr4	2470049	2471289	1241	15	2.36243e-09	-0.0475022	-0.00330676	RNF4-001, RNF4-008, RNF4-017, RNF4-006, RNF4-012, RNF4-003, RNF4-020, RNF4-013, RNF4-016, RNF4-002, RNF4-007, RNF4-011, RNF4-004, RNF4-015, RNF4-019, RNF4-014, RNF4-018, RNF4-201
chr10	54073047	54074524	1478	14	1.72379e-06	-0.0218416	0.00369935	DKK1-003, PRKG1-AS1-003, DKK1-004, DKK1-001, DKK1-002
chr1	24513473	24514557	1085	16	8.84133e-07	-0.0336179	-0.00232146	IFNLR1-001, IFNLR1-003, IFNLR1-004, IFNLR1-005, IFNLR1-002
chr2	54013703	54014491	789	16	1.14289e-06	0.0215422	0.000956581	ERLEC1-001, GPR75-ASB3-001, ERLEC1-002, GPR75-ASB3-002, ERLEC1-003, GPR75-ASB3-003, GPR75-ASB3-009, GPR75-ASB3-018, ERLEC1-005
chr1	156390102	156390418	317	6	2.66877e-05	-0.0232844	-0.0040821	C1orf61-017, MIR9-1-201, C1orf61-014, C1orf61-011, C1orf61-016, C1orf61-012, C1orf61-015, C1orf61-018, C1orf61-019, C1orf61-013
chr6	32804628	32805960	1333	12	6.75782e-07	0.0317562	0.00877056	TAP2-001, TAP2-002, TAP2-001
chr1	33283495	33284208	714	11	3.42144e-06	0.0131705	-0.000551908	S100PBP-003, S100PBP-001, S100PBP-002, YARS-001, S100PBP-201, S100PBP-006, S100PBP-005, YARS-007, S100PBP-004, S100PBP-010, S100PBP-011, S100PBP-009, S100PBP-008, S100PBP-012
chr6	138188291	138189030	740	15	6.92523e-06	-0.0177988	-0.00215709	TNFAIP3-001, TNFAIP3-003, TNFAIP3-002, TNFAIP3-004, RP11-356I2.4-001, RP11-356I2.4-003, RP11-356I2.4-005
chr20	21283477	21283998	522	8	1.14393e-06	-0.0235232	-0.00648008	XRN2-001, XRN2-201, XRN2-202
chr21	34638009	34638748	740	11	4.62139e-08	0.0358503	0.0088868	IL10RB-001, IL10RB-AS1-001, IL10RB-003, IL10RB-002, IL10RB-005
chr17	72772340	72773085	746	14	5.9369e-06	0.0269708	-0.000731397	TMEM104-201, NAT9-001, TMEM104-002, NAT9-008, TMEM104-005, NAT9-009, NAT9-010, NAT9-014, NAT9-028, NAT9-027, NAT9-015, NAT9-017, NAT9-003, NAT9-026, NAT9-025, NAT9-029, NAT9-011, NAT9-012, TMEM104-001, NAT9-030, NAT9-022, TMEM104-003, NAT9-016, NAT9-019, NAT9-024, NAT9-021, NAT9-023, NAT9-005, NAT9-013, NAT9-004, TMEM104-004, NAT9-007, NAT9-020
chr6	32810258	32811733	1476	15	9.3925e-18	0.0909532	0.0166631	PSMB8-001, PSMB8-002, PSMB9-005, PSMB8-004, TAPSAR1-005, TAPSAR1-004, PSMB9-006, TAPSAR1-006, TAPSAR1-003, TAPSAR1-001, TAPSAR1-002, PSMB8-003, PSMB8-005
chr12	58003898	58004830	933	9	1.62577e-11	0.0344984	0.00786042	ARHGEF25-001, ARHGEF25-003
chr5	68710325	68711277	953	11	1.08517e-07	0.0217963	0.00918768	MARVELD2-006, MARVELD2-002, MARVELD2-004, MARVELD2-007
chr12	82152229	82153070	842	12	3.64865e-07	0.0129079	0.00143865	PPFIA2-014, PPFIA2-004, PPFIA2-003, PPFIA2-001, PPFIA2-002, PPFIA2-013, PPFIA2-012, PPFIA2-005
chr2	30453758	30454910	1153	9	1.07425e-10	-0.0287285	-0.00571029	LBH-001, LBH-007, LBH-006, LBH-003, LBH-008, LBH-004, LBH-005, LBH-002
chr1	85513889	85514708	820	12	1.8573e-06	-0.0224854	-0.00309508	MCOLN3-002, MCOLN3-006, MCOLN3-001, MCOLN3-003
chr6	32094729	32095470	742	13	7.66431e-08	-0.0391147	-0.0117919	ATF6B-001, ATF6B-002, ATF6B-004, ATF6B-005, ATF6B-003
chr19	18284045	18285041	997	15	3.83847e-08	0.0342363	0.0024394	IFI30-001, IFI30-003, IFI30-002
chr4	66535145	66535890	746	13	1.26644e-10	-0.0379488	0.00156728	EPHA5-001, EPHA5-002, EPHA5-003, RP11-807H7.1-003, RP11-807H7.1-001, EPHA5-004, RP11-807H7.1-002, RP11-807H7.1-201
chr9	16870464	16871185	722	8	1.13647e-06	-0.0640821	-0.00710606	BNC2-201, BNC2-010, BNC2-008, BNC2-001, BNC2-007
chr14	58710717	58711374	658	7	5.73555e-07	0.01934	0.000217224	PSMA3-001, PSMA3-002, PSMA3-008, PSMA3-014, PSMA3-006, PSMA3-016, PSMA3-011, PSMA3-012, PSMA3-013
chr5	102201137	102202139	1003	11	8.93633e-09	0.0247301	0.0094658	PAM-201, PAM-029, PAM-006, PAM-003, PAM-001, PAM-202, PAM-004, PAM-002, PAM-018, PAM-020, PAM-019, PAM-017, PAM-016, PAM-021
chr22	29663658	29665413	1756	21	1.69316e-09	0.0183128	-0.000640357	RHBDD3-001, EWSR1-007, EWSR1-008, EWSR1-201, EWSR1-004, EWSR1-001, RHBDD3-006, EWSR1-002, RHBDD3-002, EWSR1-021, RHBDD3-005, EWSR1-017, EWSR1-012, EWSR1-013, EWSR1-016, EWSR1-014, EWSR1-018, EWSR1-006, EWSR1-003, RHBDD3-004, EWSR1-015, RHBDD3-003
chr2	74681555	74682557	1003	14	6.21892e-08	-0.0156724	-0.00066578	INO80B-001, INO80B-010, INO80B-006, INO80B-007, INO80B-003, INO80B-002, INO80B-012, INO80B-011, INO80B-004, INO80B-008, INO80B-005
chr22	27053045	27053934	890	16	1.72712e-07	-0.0234082	-0.000574112	MIAT-018, MIAT-021, MIAT-002, MIAT-012, MIAT-001, MIAT-013, MIAT-004, MIAT-011, MIAT-010, MIAT-022, MIAT-014, MIAT-016, MIAT-023, MIAT-015, MIAT-003, MIAT-020
chr14	24779793	24780926	1134	15	1.51487e-09	-0.0502389	-0.0142125	CIDEB-001, CIDEB-002, LTB4R-001, LTB4R-002, LTB4R2-001, LTB4R2-003, LTB4R2-002, LTB4R2-201, LTB4R-004, CIDEB-005, CIDEB-006
chr11	57283154	57283278	125	7	5.91955e-05	-0.0264249	-0.00610027	SLC43A1-001, SLC43A1-011, SLC43A1-002, SLC43A1-007, SLC43A1-005, SLC43A1-003, SLC43A1-004, SLC43A1-006
chr16	2076597	2076818	222	5	2.09564e-06	-0.0164345	-0.00714832	SLC9A3R2-001, SLC9A3R2-002, SLC9A3R2-005
chr2	79738545	79739254	710	5	3.29555e-07	0.0319374	0.00528685	CTNNA2-006, CTNNA2-001
chr13	103450982	103451644	663	11	1.60368e-05	-0.0113931	-0.00239808	BIVM-002, KDELC1-001, BIVM-201, BIVM-202, KDELC1-002, BIVM-004
chr6	33172333	33173333	1001	19	2.031e-08	-0.0298195	-0.00479138	HSD17B8-001, HSD17B8-002
chr11	134093731	134094620	890	15	2.43489e-06	-0.0292934	-0.00307261	VPS26B-001, VPS26B-002, NCAPD3-008, NCAPD3-003, NCAPD3-006, VPS26B-004, VPS26B-003, NCAPD3-007, NCAPD3-009, NCAPD3-005, NCAPD3-002, NCAPD3-001
chr6	28984234	28985069	836	22	3.33397e-06	-0.0249962	-0.00150637	NA
chr1	166853278	166853812	535	5	2.21938e-05	0.0272111	0.00584762	NA
chr12	70636866	70637393	528	9	2.58063e-06	-0.0635829	-0.00853035	CNOT2-201, CNOT2-001, CNOT2-022, CNOT2-008, CNOT2-014, CNOT2-003, CNOT2-017, RP11-611E13.2-001, CNOT2-016, RP11-611E13.2-002, CNOT2-024, CNOT2-010, RP11-611E13.2-004, CNOT2-021, CNOT2-004, CNOT2-013, CNOT2-020, CNOT2-011, CNOT2-007, CNOT2-009, CNOT2-019, CNOT2-018, CNOT2-015, CNOT2-023, CNOT2-012, RP11-611E13.2-003
chr6	30293962	30294839	878	16	7.11233e-07	-0.011103	-0.00332485	TRIM39-201, TRIM39-003, TRIM39-002, TRIM39-001, TRIM39-004, HCG18-001, HCG18-005, HCG18-002, TRIM39-007, TRIM39-008, TRIM39-006, HCG18-003, TRIM39-010, HCG18-008, HCG18-006, HCG17-002, HCG18-007, HCG18-004, TRIM39-005, TRIM39-202, HCG18-016, HCG18-009, HCG18-012
chr10	126107471	126108316	846	13	4.66876e-07	0.0240719	-0.000632425	OAT-001, OAT-007, OAT-201
chr6	101846603	101847058	456	14	1.16873e-05	0.0249357	0.00904646	GRIK2-201, GRIK2-008, GRIK2-203, GRIK2-003, GRIK2-002, GRIK2-001
chr16	28995271	28996533	1263	15	4.1509e-10	0.0684942	0.00640864	LAT-201, LAT-001, LAT-004, LAT-002, LAT-007, LAT-008, LAT-006, LAT-009, LAT-012, LAT-005, LAT-003, LAT-010, LAT-014, LAT-011
chr5	82766884	82767688	805	13	1.74429e-06	-0.0183142	0.000466245	VCAN-001, VCAN-201, VCAN-202, VCAN-005, VCAN-008, VCAN-002, VCAN-003, VCAN-007
chr5	7868887	7870206	1320	18	7.75905e-14	0.0282387	-0.00152524	MTRR-001, FASTKD3-001, FASTKD3-003, MTRR-201, MTRR-009, MTRR-012, MTRR-017, FASTKD3-006, MTRR-013, FASTKD3-004, FASTKD3-007, MTRR-011, MTRR-008, MTRR-004, FASTKD3-002, MTRR-003, MTRR-014, MTRR-002, FASTKD3-005, MTRR-010, MTRR-016
chr6	122792503	122793404	902	16	2.0292e-08	-0.0127513	-0.00217684	SERINC1-001, PKIB-006, PKIB-008, PKIB-009
chr11	67888603	67889383	781	15	4.44251e-06	-0.0267707	-0.00335809	CHKA-001, CHKA-002, CTD-2655K5.1-001, CHKA-006
chr5	112042851	112043716	866	13	1.18423e-05	0.0158987	-0.00180706	APC-201, APC-012, APC-002, APC-008
chr6	32820214	32820586	373	10	4.48158e-05	0.0736698	0.0106963	TAP1-001, PSMB9-001, TAP1-201, PSMB9-202, PSMB9-002
chr16	27279784	27280434	651	9	2.63289e-06	-0.0109576	-0.00312702	NSMCE1-001, CTD-3203P2.2-005, NSMCE1-006, NSMCE1-014, NSMCE1-010, NSMCE1-012, CTD-3203P2.2-004, NSMCE1-003, NSMCE1-008, NSMCE1-009, CTD-3203P2.2-001, NSMCE1-011, NSMCE1-013, NSMCE1-002
chr1	67217673	67218275	603	11	1.37091e-07	0.0202491	-0.000261006	TCTEX1D1-001, TCTEX1D1-002, TCTEX1D1-005, TCTEX1D1-004
chr22	29196047	29197018	972	9	4.74625e-06	-0.024369	-0.00162808	XBP1-001, XBP1-007, XBP1-006, XBP1-003, CTA-292E10.6-002, CTA-292E10.6-003, CTA-292E10.6-001, XBP1-005, CTA-292E10.6-005
chr4	187422005	187422912	908	9	8.40967e-23	-0.830397	-0.0883919	RNU6-1055P-201, F11-AS1-004, F11-AS1-001, F11-AS1-003
chr14	60336433	60337864	1432	15	4.57209e-16	-0.0160464	-0.00326211	RTN1-001
chr1	165737999	165738894	896	15	1.87174e-06	-0.280988	-0.0195729	TMCO1-001, TMCO1-008, RP11-466F5.8-001, TMCO1-005, TMCO1-002, TMCO1-007, TMCO1-003
chr2	120436534	120437157	624	10	3.28853e-11	-0.0376022	-0.00346584	TMEM177-001, TMEM177-002, TMEM177-003, TMEM177-201, TMEM177-005, TMEM177-004
chr6	31865084	31865911	828	21	2.15133e-06	0.0272498	0.00120442	EHMT2-009, EHMT2-007, EHMT2-001, EHMT2-008, EHMT2-002, C2-017, EHMT2-003, C2-004
chr6	31509762	31510407	646	17	8.908e-06	0.0104741	0.000141551	DDX39B-006, DDX39B-001, DDX39B-201, DDX39B-AS1-002, DDX39B-202, DDX39B-011, DDX39B-010, DDX39B-018, DDX39B-AS1-001, DDX39B-017, DDX39B-009, DDX39B-013, DDX39B-019, DDX39B-203, DDX39B-016, DDX39B-204, DDX39B-014, DDX39B-012, DDX39B-002, DDX39B-004, DDX39B-005, DDX39B-008, SNORD84-201
chr20	57582371	57583520	1150	21	1.28157e-08	-0.0462196	0.00569775	CTSZ-001, CTSZ-003, CTSZ-002, CTSZ-005
chr3	156392245	156393261	1017	11	6.89718e-13	-0.0302557	-0.00710733	TIPARP-001, TIPARP-003, TIPARP-AS1-002, TIPARP-004, TIPARP-AS1-003, TIPARP-005, TIPARP-002, TIPARP-AS1-001, TIPARP-201
chr11	36531122	36532282	1161	14	2.59113e-08	0.0103419	0.000900981	TRAF6-002, TRAF6-001, RAG1-003
chr11	32851087	32851531	445	10	1.14645e-05	-0.0271684	-0.00389191	PRRG4-001
chr17	18218205	18218974	770	14	4.84746e-06	-0.0177391	-0.00283894	TOP3A-001, SMCR8-001, TOP3A-004, TOP3A-005, TOP3A-202, TOP3A-020, TOP3A-014, TOP3A-017, TOP3A-009, TOP3A-018, TOP3A-010, TOP3A-011, TOP3A-016, TOP3A-015
chr12	124117938	124118386	449	15	2.52449e-05	0.0159562	0.00150245	GTF2H3-002, EIF2B1-001, EIF2B1-005, EIF2B1-007, GTF2H3-011, EIF2B1-002, GTF2H3-009, GTF2H3-010, GTF2H3-003, EIF2B1-004, GTF2H3-004, GTF2H3-007, GTF2H3-006, GTF2H3-001, EIF2B1-006
chr6	170599153	170600060	908	12	1.74996e-08	-0.0349286	-0.00649874	DLL1-001, FAM120B-203
chr12	122016415	122020205	3791	29	3.1791e-10	0.0286546	0.00230852	KDM2B-005, KDM2B-001, KDM2B-006, KDM2B-201, KDM2B-004, KDM2B-007, KDM2B-008, RP13-941N14.1-001, KDM2B-002
chr3	49395714	49396809	1096	13	3.68117e-09	0.0370902	0.00271303	GPX1-002, GPX1-001, GPX1-003
chr6	33245128	33245990	863	29	8.5947e-07	-0.0423087	-0.0108823	B3GALT4-001, RPS18-008, B3GALT4-002
chr6	30711022	30711586	565	12	3.47482e-05	0.00602347	0.00260837	IER3-001, IER3-002, FLOT1-001, FLOT1-008, FLOT1-010, FLOT1-007, FLOT1-006, FLOT1-009, FLOT1-005, FLOT1-201, FLOT1-002, FLOT1-003, FLOT1-004, XXbac-BPG252P9.10-001
chr6	28890872	28891728	857	28	1.85524e-06	-0.0459575	-0.0035313	TRIM27-002, TRIM27-001, TRIM27-004, TRIM27-007

## Sheet: Persistent DMRs
Remaining DMRs
chr	start	end	Direction	genes
chr6	10520191	10521715	Hyper	GCNT2-002, GCNT2-014, GCNT2-007, GCNT2-012, GCNT2-013, GCNT2-006, GCNT2-011
chr11	503270	504562	Hyper	RNH1-201, RNH1-011, RNH1-012, RNH1-008, RNH1-018, RNH1-025, RNH1-017, RNH1-016, RNH1-019, RNH1-020, RNH1-010, RNH1-009
chr4	15964743	15965952	Hyper	FGFBP2-001
chr7	73506587	73508868	Hyper	LIMK1-006, LIMK1-007, LIMK1-005
chr10	49892203	49893549	Hyper	WDFY4-008
chr7	128579876	128580792	Hyper	IRF5-201, IRF5-002, IRF5-001, IRF5-006, IRF5-010, IRF5-007, IRF5-011, IRF5-009, IRF5-012, IRF5-005, IRF5-008, IRF5-004
chr1	206945034	206946595	Hyper	IL10-003, IL10-001, IL10-002
chr22	45071884	45073165	Hyper	PRR5-001, PRR5-003, PRR5-012, PRR5-015, PRR5-011
chr22	44568203	44568812	Hyper	PARVG-202, PARVG-013
chr3	155421735	155423168	Hyper	PLCH1-201
chr22	50964993	50966123	Hyper	SCO2-002, SCO2-001, SCO2-003, SCO2-004, SCO2-201, SCO2-202
chr5	176937363	176938889	Hyper	DOK3-002, DOK3-001, DOK3-005, DOK3-006, DOK3-003, DOK3-004, DOK3-012, DOK3-010, DOK3-007, DOK3-011, DOK3-008, DOK3-009, DOK3-013
chr7	55620356	55621239	Hyper	VOPP1-006, VOPP1-007
chr12	66275403	66276974	Hyper	RP11-366L20.2-001, RP11-366L20.2-004, RP11-366L20.2-003, RP11-366L20.2-002
chr1	167297590	167298151	Hyper	POU2F1-003, POU2F1-014
chr5	17436371	17436741	Hyper	RP11-321E2.3-003
chr11	12088146	12088837	Hyper	RP13-631K18.3-001
chr3	47124414	47125793	Hyper	SETD2-008
chr11	47398575	47400330	Hyper	SPI1-004, SPI1-001, SPI1-003, SPI1-002
chr21	35883992	35884679	Hyper	KCNE1-201, KCNE1-005, KCNE1-002, KCNE1-004
chr11	118753365	118755586	Hyper	CXCR5-001
chr9	130564509	130565167	Hyper	FPGS-012, FPGS-017, FPGS-201, FPGS-011, FPGS-202, FPGS-001, FPGS-020, FPGS-014, FPGS-002, FPGS-018, FPGS-003, FPGS-016, FPGS-019
chr17	73840659	73842017	Hyper	UNC13D-001, UNC13D-004, UNC13D-010, UNC13D-006, UNC13D-009, UNC13D-012, UNC13D-007, UNC13D-008, UNC13D-003, UNC13D-016
chr1	11902947	11903897	Hyper	NPPA-AS1-001
chr22	44464449	44465038	Hyper	PARVB-003
chr12	48151524	48152660	Hyper	RAPGEF3-201, RAPGEF3-017, RAPGEF3-003, RAPGEF3-202, RAPGEF3-001, RAPGEF3-012, RAPGEF3-004, RAPGEF3-005, RAPGEF3-013, SLC48A1-007, RAPGEF3-016, SLC48A1-009, RAPGEF3-015
chr17	19290353	19291120	Hyper	MFAP4-001, MFAP4-002, MFAP4-003, MFAP4-004
chr1	167689891	167690726	Hyper	MPZL1-001, MPZL1-006, MPZL1-005, MPZL1-008, MPZL1-004, MPZL1-011, MPZL1-007
chr5	1107855	1109031	Hyper	NA
chr15	40398548	40399723	Hyper	BMF-201, BMF-001, BMF-004, BMF-002, BMF-007, BMF-008, BMF-006, BMF-003, BMF-009, BMF-005, BMF-010
chr11	63272764	63274030	Hyper	LGALS12-003, LGALS12-002, LGALS12-001, LGALS12-004, LGALS12-005
chr17	7461260	7462249	Hyper	TNFSF13-001, TNFSF13-003, TNFSF13-201, TNFSF13-006, TNFSF13-004, TNFSF13-008, TNFSF13-007, TNFSF13-005
chr9	125794756	125797284	Hyper	GPR21-001, RABGAP1-201, RABGAP1-010, RABGAP1-011, RABGAP1-009
chr2	160472940	160473496	Hyper	BAZ2B-201, BAZ2B-202, BAZ2B-002, BAZ2B-001, AC009506.1-001, BAZ2B-014, BAZ2B-005, BAZ2B-015, BAZ2B-016
chr6	13272338	13273147	Hyper	PHACTR1-004, PHACTR1-003, PHACTR1-009, RP1-257A7.4-003
chr11	33277746	33278716	Hyper	HIPK3-001, HIPK3-002, HIPK3-201, HIPK3-003, HIPK3-004
chr2	47204734	47206965	Hyper	TTC7A-009, TTC7A-007
chr22	50970444	50971601	Hyper	ODF3B-201, ODF3B-001, ODF3B-008, ODF3B-002, ODF3B-004, ODF3B-007, ODF3B-006, ODF3B-003, ODF3B-005
chr16	89042948	89044855	Hyper	CBFA2T3-001, CBFA2T3-201, CBFA2T3-202, CBFA2T3-203, CBFA2T3-009
chr2	102607752	102608349	Hyper	IL1R2-001, IL1R2-006, IL1R2-007
chr2	240290984	240291958	Hyper	NA
chr21	34638009	34638556	Hyper	IL10RB-001, IL10RB-AS1-001, IL10RB-003, IL10RB-002, IL10RB-005
chr17	27045113	27045894	Hyper	RAB34-001, RAB34-004, RPL23A-003, RPL23A-004, RPL23A-009, RAB34-006, RAB34-005, RAB34-018, RAB34-009, RAB34-007, RAB34-019, RAB34-014, RPL23A-001, RAB34-010, RAB34-003, RAB34-201, RAB34-008, RAB34-002, RAB34-017, RAB34-013, RAB34-012, RAB34-011, RAB34-016, RPL23A-002, RAB34-015, RAB34-020, RPL23A-008, RAB34-021, RAB34-022
chr4	95264019	95264565	Hyper	HPGDS-001, HPGDS-002, HPGDS-003
chr1	9129487	9130095	Hyper	SLC2A5-002, SLC2A5-001, SLC2A5-005, SLC2A5-007, SLC2A5-201
chr2	201170283	201171120	Hyper	SPATS2L-001, SPATS2L-008, SPATS2L-005, SPATS2L-003, SPATS2L-023, SPATS2L-002, SPATS2L-004, SPATS2L-016, SPATS2L-017, SPATS2L-011, SPATS2L-012, SPATS2L-013, SPATS2L-014, SPATS2L-020, SPATS2L-015, SPATS2L-006, SPATS2L-018, SPATS2L-009
chr1	159046773	159047177	Hyper	AIM2-001
chr17	38465217	38465510	Hyper	RARA-001, RARA-008
chr15	94840793	94841537	Hyper	MCTP2-201, MCTP2-002, MCTP2-009
chr19	46526100	46526863	Hyper	PGLYRP1-001
chr8	27468684	27469673	Hyper	CLU-004, CLU-011, CLU-016, CLU-017, CLU-003, CLU-201, CLU-002
chr4	40632362	40633269	Hyper	RBM47-006, RBM47-201, RBM47-010, RBM47-009, RBM47-007, RBM47-008, RBM47-012, RBM47-004, RBM47-005, RBM47-013, RBM47-011
chr1	26869340	26870173	Hyper	RPS6KA1-016, RPS6KA1-003, RPS6KA1-011
chr6	33265016	33265605	Hyper	RGL2-009, RGL2-004, RGL2-204, RGL2-011, RGL2-007, RGL2-010, RGL2-002, RGL2-006, RGL2-005, RGL2-003, RGL2-001
chr17	46622154	46622899	Hyper	HOXB2-001, HOXB-AS1-001, HOXB-AS1-004, HOXB2-003, HOXB-AS1-002, HOXB-AS1-003, HOXB2-002, HOXB2-004
chr1	27961680	27962412	Hyper	FGR-001, FGR-005, FGR-202
chr15	91427965	91428456	Hyper	FES-001, FES-005, FES-006, FES-017, FES-007, FES-011, FES-018, FES-201, FES-010, FES-003, FES-019, FES-009, FES-012, FES-020
chr13	113655370	113656117	Hyper	MCF2L-003, MCF2L-018, MCF2L-030, MCF2L-203, MCF2L-031
chr17	46667587	46667812	Hyper	HOXB-AS3-007, HOXB3-006, HOXB-AS3-017, HOXB3-003, HOXB-AS3-015, HOXB-AS3-014, HOXB3-004, HOXB-AS3-009, HOXB-AS3-005, HOXB-AS3-010, HOXB3-002
chr2	192710674	192711481	Hyper	SDPR-001, AC098617.1-003
chr17	80875493	80876074	Hyper	RP11-497H17.1-001, TBCD-020
chr14	23775663	23776530	Hyper	BCL2L2-001, BCL2L2-PABPN1-001, BCL2L2-005, BCL2L2-PABPN1-003, BCL2L2-006, BCL2L2-PABPN1-002, BCL2L2-003, BCL2L2-004
chr5	154230173	154230438	Hyper	FAXDC2-001, FAXDC2-004, FAXDC2-003, FAXDC2-002, FAXDC2-015, FAXDC2-008, FAXDC2-006, FAXDC2-013, FAXDC2-012
chr12	70082885	70083193	Hyper	BEST3-002, BEST3-007
chr1	167485873	167487871	Hypo	CD247-002, CD247-001, AKR1D1P1-001, CD247-004, CD247-003
chr1	25290947	25292412	Hypo	RUNX3-002, RUNX3-201, RUNX3-003
chr12	122711476	122712925	Hypo	DIABLO-012, DIABLO-004, DIABLO-002, DIABLO-201, DIABLO-003, DIABLO-008, DIABLO-005, DIABLO-006, DIABLO-007, DIABLO-015, DIABLO-013, DIABLO-014
chr1	92414221	92415524	Hypo	BRDT-008, BRDT-001, BRDT-002, BRDT-201, BRDT-202, BRDT-004, BRDT-005, BRDT-012, BRDT-003, BRDT-013, BRDT-007, BRDT-016, BRDT-017, BRDT-011, BRDT-009, BRDT-010, BRDT-015, BRDT-019, BRDT-020
chr10	72362292	72363272	Hypo	PRF1-001, PRF1-201
chr13	34184663	34185311	Hypo	RP11-37L2.1-001
chr12	6442526	6443282	Hypo	TNFRSF1A-012, TNFRSF1A-016, TNFRSF1A-015

## Sheet: Restored DMRs
Rescued DMRs
chr	start	end	Direction	genes
chr20	57581903	57583709	Hyper	CTSZ-001, CTSZ-003, CTSZ-002, CTSZ-005
chr6	31589365	31591642	Hyper	SNORA38-201, PRRC2A-001, PRRC2A-002, PRRC2A-013, PRRC2A-003
chr14	104170490	104172224	Hyper	NA
chr1	17750766	17751974	Hyper	NA
chr6	4889428	4890656	Hyper	CDYL-003
chr3	10334546	10335844	Hyper	GHRL-008, GHRL-001, GHRL-002, GHRL-014, GHRL-005, GHRL-006, GHRL-004, GHRL-018, GHRL-017, GHRL-003, GHRL-201, GHRL-202, GHRL-009, GHRL-012, GHRL-013, GHRL-015, GHRL-016
chr12	2029751	2030223	Hyper	CACNA2D4-002, CACNA2D4-001, CACNA2D4-003
chr17	75094652	75096382	Hyper	NA
chr5	149466066	149467244	Hyper	CSF1R-003, CSF1R-002, CSF1R-201
chr7	922165	923516	Hyper	GET4-002, GET4-003
chr19	4539943	4541673	Hyper	LRG1-001, CTB-50L17.14-001, LRG1-002
chr11	85780514	85781719	Hyper	PICALM-006, PICALM-005, PICALM-008, PICALM-001, PICALM-010, PICALM-003, PICALM-009, PICALM-012, PICALM-007, PICALM-011, PICALM-002, PICALM-013
chr10	134361889	134362785	Hyper	NA
chr15	101728234	101728653	Hyper	CHSY1-002, CHSY1-005, CHSY1-004, CHSY1-003
chr6	33245128	33247509	Hyper	B3GALT4-001, RPS18-008, B3GALT4-002
chr9	130859347	130860839	Hyper	SLC25A25-002, SLC25A25-201, SLC25A25-006
chr11	10470983	10472161	Hyper	AMPD3-001, AMPD3-201, AMPD3-002, AMPD3-009, AMPD3-007
chr2	127412692	127413936	Hyper	GYPC-001, GYPC-201, GYPC-002, GYPC-005, GYPC-003, GYPC-004
chr10	126329354	126330905	Hyper	NA
chr1	211859183	211859777	Hyper	RP11-122M14.1-003
chr16	85568220	85569506	Hyper	NA
chr19	55549414	55550348	Hyper	GP6-002, GP6-003, GP6-001
chr10	114133235	114133900	Hyper	ACSL5-002, ACSL5-203, ACSL5-003
chr18	77440287	77441381	Hyper	CTDP1-002, CTDP1-001, RP11-567M16.3-001, CTDP1-007, CTDP1-005, CTDP1-003
chr7	75956931	75957376	Hyper	NA
chr5	14325937	14326531	Hyper	NA
chr4	39482010	39482781	Hyper	RP11-472B18.1-001, RP11-472B18.1-003, RP11-472B18.1-004
chr15	72598286	72599028	Hyper	CELF6-003, CELF6-004
chr5	96077898	96078834	Hyper	CAST-041, CAST-001, CTC-506B8.1-001, CAST-038, CAST-037, CAST-039, CAST-014, CAST-040, CAST-015
chr16	65635643	65636127	Hyper	RP11-351A20.2-001
chr3	187453973	187455006	Hyper	BCL6-004, BCL6-003, BCL6-008, BCL6-007, BCL6-010
chr22	23263294	23263983	Hyper	IGLJ7-001, IGLC7-001
chr1	1689610	1690610	Hyper	NADK-201, NADK-017, NADK-016, NADK-008
chr6	32819858	32820641	Hypo	TAP1-001, PSMB9-001, TAP1-201, PSMB9-202, PSMB9-002
chr11	315102	317932	Hypo	IFITM1-003, IFITM1-001, IFITM1-004, RP11-326C3.7-001, IFITM1-002
chr17	76975944	76977057	Hypo	LGALS3BP-001, LGALS3BP-021, LGALS3BP-012, LGALS3BP-004, LGALS3BP-002, LGALS3BP-009, LGALS3BP-003, LGALS3BP-005, LGALS3BP-011, LGALS3BP-006, LGALS3BP-018, LGALS3BP-010, LGALS3BP-017, LGALS3BP-007
chr2	231090329	231091055	Hypo	SP140-009, SP140-201, SP140-003, SP140-002, SP110-006, SP140-004, SP140-202, SP140-008, SP140-203, SP110-202, SP140-010
chr11	312518	313624	Hypo	IFITM1-003, IFITM1-001, IFITM1-004, RP11-326C3.7-001, IFITM1-002
chr14	22960834	22962598	Hypo	TRAJ47-001, TRAJ46-001, TRAJ45-001, TRAJ44-001, TRAJ43-001
chr7	150102660	150103902	Hypo	ZNF775-009, ZNF775-011, ZNF775-008, ZNF775-010, ZNF775-012, ZNF775-006
chr14	94576947	94577514	Hypo	IFI27-006, IFI27-201, IFI27-202, IFI27-003, IFI27-002, IFI27-008, IFI27-001, IFI27-007, IFI27-005, IFI27-004, IFI27-012, IFI27-009
chr10	91091681	91093005	Hypo	IFIT3-002
chr6	32808504	32808752	Hypo	TAP2-001, TAP2-002, TAP2-001, PSMB8-005
chr1	948625	949634	Hypo	ISG15-001, RP11-54O7.11-001
chr1	6268709	6269635	Hypo	RNF207-004, RPL22-006, RPL22-007, RNF207-009, RNF207-005, RNF207-003, RNF207-002
chr12	113415883	113416061	Hypo	OAS2-001, OAS2-002, OAS2-003, OAS2-005, OAS2-006
